# Supplementary material for: Diagnostic value of urinary and serum IgG antibodies in evaluating drug treatment response in strongyloidiasis assessed by fecal examination and digital droplet PCR
Source: PLoS One. 2024 Dec 3;19(12):e0306732. doi: 10.1371/journal.pone.0306732 (PMC11614296; doi:10.1371/journal.pone.0306732)
Supplement: S1 File — (XLSX) [file pone.0306732.s006.xlsx]

## Sheet: Population in Baseline (n=351) 
Full PID	Sex	Age	Baseline_SS APCT result	Baseline_SS LPG (log X+1)	Baseline_SS_FECT	Baseline_SS_Fecal examination	Baseline_ddPCR_result	Baseline_Fecal+ddPCR_result	Baseline_other parasites result	Summary_parasite infection	Baseline_SR_UIgG_logX+1	Baseline_SR_UIgG_result_140.7	Baseline_SR_SIgG_logX+1	Baseline_SR_SIgG_result_174.4
0441900016	1	51	#N/A	0.845098	1	1	1	1	0	SS	3.04932	1	2.66038	1
0441900020	2	40	1	0.954243	1	1	1	1	0	SS	3.71184	1	3.02138	1
0441900029	1	68	#N/A	0	0	0	#N/A	0	OV	OV	2.32063	1	3.32383	1
0441900038	1	69	0	0	0	0	#N/A	0	0	0	2.73359	1	2.77362	1
0441900045	1	52	0	0	0	0	#N/A	0	0	0	2.47515	1	1.87763	0
0441900054	1	45	1	0	0	1	#N/A	1	0	SS	3.05827	1	3.39114	1
0441900068	1	53	1	0	0	1	#N/A	1	0	SS	2.4439	1	2.48257	1
0441900084	1	56	#N/A	0.60206	1	1	#N/A	1	Hw	SS Hw	3.86338	1	3.19408	1
0441900106	1	47	1	0.845098	1	1	#N/A	1	0	SS	2.3095	1	2.36082	1
0441900108	2	66	1	0	0	1	#N/A	1	OV+T	SS OV+T	3.22971	1	2.16371	0
0441900146	1	56	0	0	0	0	#N/A	0	0	0	2.15012	0	1.63941	0
0441900198	1	72	1	0	0	1	#N/A	1	0	SS	2.81429	1	2.46463	1
0441900199	1	59	#N/A	1.27875	1	1	#N/A	1	0	SS	3.31601	1	3.02569	1
0441900213	2	65	#N/A	1.79239	1	1	#N/A	1	OV	SS OV	3.46602	1	3.202	1
0441900229	2	54	0	0	0	0	#N/A	0	0	0	1.52334	0	1.52143	0
0441900235	1	54	1	0	0	1	1	1	0	SS	2.72882	1	2.47963	1
0441900248	1	55	1	0	0	1	1	1	0	SS	3.0074	1	3.10703	1
0441900255	1	74	1	0	0	1	1	1	OV+MIF	SS OV+MIF	3.20748	1	2.99861	1
0441900282	1	67	1	0.60206	1	1	1	1	OV	SS OV	3.14079	1	2.82714	1
0441900283	2	50	#N/A	0	0	1	0	1	0	SS	3.51432	1	3.43101	1
0441900313	1	63	1	1.14613	1	1	#N/A	1	0	SS	3.24845	1	2.97938	1
0441900324	2	51	0	0	0	0	#N/A	0	0	0	1.85765	0	2.06754	0
0441900348	1	73	1	0	0	1	#N/A	1	OV	SS OV	2.66882	1	2.58862	1
0441900350	1	59	1	0	0	1	1	1	Hw	SS Hw	3.40673	1	2.85598	1
0441900359	2	34	0	0	0	0	#N/A	0	0	0	1.59862	0	1.55853	0
0441900374	1	60	0	0.778151	1	1	1	1	0	SS	3.49806	1	3.30566	1
0441900425	1	79	0	0	0	0	#N/A	0	OV	OV	2.59702	1	1	0
0441900427	1	65	0	0	0	0	#N/A	0	OV	OV	3.86338	1	3.40996	1
0441900436	1	57	0	0	0	0	#N/A	0	OV	OV	1.60717	0	1.37695	0
0441900443	2	46	0	0	0	0	#N/A	0	OV	OV	2.12787	0	1.42135	0
0441900449	1	60	#N/A	0	0	0	#N/A	0	OV+T	OV+T	3.72365	1	2.75681	1
0441900453	2	75	1	0	0	1	1	1	Hw	SS Hw	3.31265	1	3.11626	1
0441900456	1	59	1	1.53148	1	1	#N/A	1	0	SS	3.15669	1	2.34881	1
0441900491	1	55	#N/A	1.75587	1	1	#N/A	1	0	SS	2.82596	1	2.02797	0
0441900535	2	62	1	1.34242	1	1	1	1	0	SS	3.23903	1	2.43297	1
0441900537	2	66	1	1.27875	1	1	1	1	0	SS	3.86338	1	2.27965	1
0441900538	1	59	#N/A	0.90309	1	1	#N/A	1	0	SS	3.74834	1	2.49414	1
0441900540	1	69	1	0	0	1	#N/A	1	OV	SS OV	3.40342	1	2.90294	1
0441900570	1	62	1	0.954243	1	1	1	1	Hw	SS Hw	3.86338	1	2.52576	1
0441900596	1	68	0	0	0	0	#N/A	0	OV	OV	2.66965	1	2.21596	0
0441900603	1	43	1	0	0	1	1	1	Taenia	SS Taenia	3.86338	1	2.11552	0
0441900612	1	61	1	2.35218	1	1	1	1	0	SS	3.41262	1	3.29284	1
0441900619	1	47	1	1.36173	1	1	1	1	0	SS	3.13836	1	2.64805	1
0441900636	2	50	0	0	0	0	#N/A	0	0	0	1.49136	0	1.41497	0
0441900638	2	59	1	0	0	1	#N/A	1	0	SS	2.90144	1	2.52489	1
0441900652	2	67	1	1.23045	1	1	1	1	0	SS	3.86338	1	2.77262	1
0441900673	1	80	1	0	0	1	#N/A	1	MIF	SS MIF	3.48744	1	2.83266	1
0441900682	1	61	1	0	0	1	1	1	0	SS	3.67382	1	3.09549	1
0441900686	1	49	1	0	0	1	#N/A	1	0	SS	2.96801	1	2.84646	1
0441900690	1	54	1	0	0	1	1	1	0	SS	3.33851	1	3.05755	1
0441900693	1	55	1	0	0	1	#N/A	1	0	SS	3.69758	1	2.78913	1
0441900710	2	48	0	0	0	0	#N/A	0	0	0	1.5255	0	1.49136	0
0441900739	1	75	1	0.90309	1	1	#N/A	1	0	SS	3.48744	1	2.94536	1
0441900740	1	58	1	1.23045	1	1	#N/A	1	0	SS	3.50013	1	2.82038	1
0441900764	1	64	0	2.12385	1	1	#N/A	1	0	SS	3.39197	1	2.56446	1
0441900773	2	62	1	0	0	1	#N/A	1	Taenia	SS Taenia	2.95222	1	2.81245	1
0441900775	2	32	1	0.778151	1	1	1	1	0	SS	3.86338	1	3.86224	1
0441900779	1	70	1	0	0	1	#N/A	1	OV	SS OV	3.2665	1	2.76672	1
0441900822	1	36	0	0	0	0	#N/A	0	0	0	1.42674	0	2.56209	1
0441900840	1	63	1	0	0	1	1	1	0	SS	3.46554	1	1.3659	0
0441900843	1	58	1	1	1	1	1	1	0	SS	2.68699	1	2.04118	0
0441900859	1	51	1	0	0	1	1	1	0	SS	3.16799	1	2.80977	1
0441900886	2	54	0	0	0	0	#N/A	0	OV+Hw	OV+Hw	2.56606	1	1.73045	0
0441900925	2	45	0	0.778151	1	1	0	1	0	SS	3.27763	1	1.90663	0
0441900941	2	56	0	0.954243	1	1	#N/A	1	0	SS	3.36808	1	2.77843	1
0441900943	1	65	1	2.25768	1	1	#N/A	1	0	SS	3.27932	1	2.74932	1
0441900945	1	65	0	0	0	0	#N/A	0	0	0	2.91685	1	2.54882	1
0441900953	2	16	0	0	0	0	#N/A	0	0	0	1.67262	0	1.10266	0
0441900956	2	72	1	0	0	1	#N/A	1	0	SS	2.99906	1	2.63317	1
0441900964	1	61	1	1.30103	1	1	1	1	0	SS	3.18422	1	2.65673	1
0441900979	1	42	1	1.5682	1	1	#N/A	1	OV	SS OV	3.86338	1	2.44402	1
0441900980	1	53	#N/A	0.90309	1	1	#N/A	1	0	SS	3.08932	1	2.66337	1
0441900997	2	55	1	0	0	1	#N/A	1	0	SS	1.84775	0	1.44196	0
0441901023	2	64	1	0	0	1	1	1	0	SS	3.60319	1	2.39047	1
0441901026	2	49	0	0	0	0	#N/A	0	0	0	2.00709	0	1.35539	0
0441901034	2	60	0	0	0	0	0	0	0	0	2.28214	1	1.68522	0
0441901035	1	56	0	0	0	0	#N/A	0	0	0	1.68706	0	1.54637	0
0441901036	1	62	0	0	0	0	0	0	0	0	2.59078	1	1.98806	0
0441901037	2	44	#N/A	0	0	0	#N/A	0	0	0	2.89617	1	2.70389	1
0441901038	2	61	0	0	0	0	0	0	0	0	2.91427	1	2.95061	1
0441901039	1	55	0	0	0	0	0	0	0	0	2.15927	1	1.67253	0
0441901040	2	61	0	0	0	0	0	0	0	0	2.20232	1	2.15016	0
0441901044	2	50	#N/A	0	0	0	#N/A	0	0	0	2.3461	1	2.14774	0
0441901045	2	58	#N/A	0	0	0	#N/A	0	0	0	2.14376	0	1.51974	0
0441901046	2	42	#N/A	0	0	0	#N/A	0	0	0	1.76092	0	1.78533	0
0441901047	1	46	#N/A	0	0	0	#N/A	0	0	0	1.87913	0	1.71542	0
0441901048	2	45	0	0	0	0	0	0	0	0	2.7079	1	1.70955	0
0441901049	2	53	#N/A	0	0	0	0	0	0	0	2.31624	1	2.21719	0
0441901050	2	46	#N/A	0	0	0	#N/A	0	0	0	1.99776	0	1.98099	0
0441901051	1	60	0	0	0	0	#N/A	0	0	0	2.87956	1	1.70955	0
0441901052	2	71	0	0	0	0	#N/A	0	0	0	1.78672	0	1.30463	0
0441901054	1	62	1	0	0	1	#N/A	1	0	SS	2.38135	1	2.31995	1
0441901056	2	52	0	0	0	0	#N/A	0	0	0	1.3862	0	1.3633	0
0441901057	2	78	0	0	0	0	1	1	0	SS	2.373	1	1.72694	0
0441901058	2	61	0	0	0	0	1	1	0	SS	3.43644	1	3.18	1
0441901060	2	78	1	0	0	1	#N/A	1	0	SS	3.31449	1	3.84675	1
0441901061	2	73	#N/A	0	0	0	#N/A	0	0	0	1.50221	0	1.33075	0
0441901063	2	68	0	0	0	0	1	1	0	SS	3.01643	1	3.00423	1
0441901065	1	58	#N/A	0	0	0	#N/A	0	0	0	2.09517	0	1.82335	0
0441901067	1	42	#N/A	0	0	0	0	0	0	0	2.45069	1	2.13542	0
0441901070	1	59	#N/A	0	0	0	#N/A	0	0	0	2.8932	1	3.17858	1
0441901071	1	64	0	0	0	0	0	0	0	0	3.19089	1	1.67253	0
0441901072	1	61	1	2.20744	1	1	#N/A	1	0	SS	3.75362	1	2.57795	1
0441901073	2	40	#N/A	0	0	0	#N/A	0	0	0	1.08108	0	1.71542	0
0441901075	2	44	0	0	0	0	#N/A	0	0	0	1.99971	0	1.57147	0
0441901076	1	53	0	0	0	0	0	0	0	0	2.33993	1	1.87073	0
0441901077	1	60	0	0	0	0	1	1	0	SS	2.19536	1	1.94551	0
0531900006	1	76	1	0	0	1	#N/A	1	0	SS	3.08319	1	3.17545	1
0531900020	1	46	1	2	1	1	#N/A	1	OV	SS OV	2.7741	1	2.91913	1
0531900027	2	59	0	0	0	0	1	1	0	SS	2.43239	1	1.84258	0
0531900039	1	59	#N/A	1.54407	1	1	#N/A	1	Taenia+MIF	SS Taenia+MIF	2.39394	1	2.70004	1
0531900051	2	56	0	0.90309	1	1	#N/A	1	0	SS	2.78888	1	1.97648	0
0531900057	2	56	0	0	0	0	0	0	0	0	2.56084	1	2.57753	1
0531900063	2	64	#N/A	0	0	0	0	0	0	0	3.73264	1	2.5832	1
0531900070	1	53	#N/A	1.47712	1	1	#N/A	1	0	SS	3.74962	1	3.75225	1
0531900076	2	51	0	0	0	0	0	0	0	0	2.35781	1	3.00489	1
0531900079	2	81	#N/A	0	0	0	#N/A	0	0	0	2.39797	1	2.48745	1
0531900081	1	56	0	0	0	0	1	1	0	SS	2.2834	1	2.40318	1
0531900082	1	56	1	0	0	1	#N/A	1	0	SS	2.16499	1	3.1311	1
0531900084	1	61	#N/A	0.90309	1	1	#N/A	1	0	SS	3.39891	1	3.35846	1
0531900090	1	48	#N/A	0	0	0	#N/A	0	0	0	2.12011	0	2.05451	0
0531900091	1	55	1	0.90309	1	1	#N/A	1	OV	SS OV	2.45522	1	3.07415	1
0531900099	2	64	1	0	0	1	#N/A	1	MIF	SS MIF	3.56373	1	3.35192	1
0531900102	1	68	0	0	0	0	0	0	0	0	2.45443	1	2.50645	1
0531900116	1	48	0	0	0	0	#N/A	0	0	0	2.62166	1	2.71668	1
0531900126	2	75	1	1	1	1	#N/A	1	0	SS	2.45988	1	2.48295	1
0531900133	2	57	1	0	0	1	#N/A	1	0	SS	2.32452	1	2.96863	1
0531900139	2	53	1	0	0	1	#N/A	1	0	SS	2.7452	1	3.37417	1
0531900145	2	55	#N/A	0	0	0	0	0	0	0	2.7987	1	3.71003	1
0531900151	1	45	1	0	0	1	#N/A	1	0	SS	2.15161	1	2.33735	1
0531900164	2	64	#N/A	0	0	0	0	0	0	0	2.96859	1	3.12105	1
0531900171	2	53	1	0	0	1	#N/A	1	0	SS	3.37766	1	3.46112	1
0531900174	2	54	1	0	0	1	#N/A	1	0	SS	2.53568	1	2.41347	1
0531900181	2	71	#N/A	0	0	0	0	0	0	0	2.57147	1	2.36086	1
0531900190	2	50	#N/A	0	0	0	#N/A	0	0	0	2.8398	1	2.16113	0
0531900204	2	42	1	0	0	1	#N/A	1	0	SS	2.14104	0	2.96798	1
0531900215	1	46	1	0	0	1	#N/A	1	0	SS	1.99964	0	2.96475	1
0531900220	1	55	#N/A	0.90309	1	1	#N/A	1	0	SS	1.81926	0	2.0945	0
0531900227	1	45	#N/A	0	0	0	#N/A	0	0	0	3.1649	1	3.35722	1
0531900255	2	64	0	1	1	1	#N/A	1	OV+MIF	SS OV+MIF	2.7323	1	2.89648	1
0531900264	1	56	1	0.778151	1	1	#N/A	1	0	SS	2.34066	1	2.53973	1
0531900267	2	70	1	1	1	1	#N/A	1	OV	SS OV	2.9132	1	2.76604	1
0531900271	1	62	0	0	0	0	0	0	0	0	2.14166	0	2.28805	1
0531900275	2	42	1	0	0	1	#N/A	1	Taenia	SS Taenia	2.76231	1	2.84237	1
0531900283	1	51	1	2.34439	1	1	#N/A	1	0	SS	2.36665	1	3.41338	1
0531900287	1	66	1	1.61278	1	1	#N/A	1	0	SS	2.30261	1	3.11185	1
0531900297	1	45	1	0	0	1	#N/A	1	0	SS	2.8629	1	2.84949	1
0531900298	1	47	0	0	0	0	0	0	0	0	2.45952	1	2.30591	1
0531900299	1	62	1	0	0	1	#N/A	1	0	SS	3.26406	1	3.73124	1
0531900300	1	58	1	0	0	1	#N/A	1	0	SS	2.71895	1	2.38372	1
0531900322	1	58	0	0	0	0	0	0	0	0	3.2051	1	2.0055	0
0531900330	1	71	1	1.4624	1	1	#N/A	1	MIF	SS MIF	2.31642	1	3.15155	1
0531900331	2	52	0	0	0	0	0	0	0	0	2.12614	0	2.08886	0
0531900332	2	62	0	0	0	0	1	1	0	SS	2.57831	1	2.32076	1
0531900337	1	64	#N/A	1.30103	1	1	#N/A	1	0	SS	2.38298	1	2.63882	1
0531900338	1	49	#N/A	0	0	0	1	1	0	SS	2.74812	1	3.3338	1
0531900345	2	62	#N/A	0	0	0	1	1	0	SS	2.07503	0	3.26857	1
0531900348	1	54	1	1.14613	1	1	#N/A	1	OV	SS OV	2.15032	0	2.65072	1
0531900352	2	51	1	0	0	1	#N/A	1	0	SS	3.0839	1	3.37151	1
0531900361	2	52	#N/A	0.845098	1	1	#N/A	1	0	SS	1.90602	0	2.31863	1
0531900362	2	62	1	0	0	1	#N/A	1	0	SS	2.02967	0	1.86027	0
0531900371	2	55	0	0	0	0	1	1	0	SS	2.17898	1	2.09127	0
0531900373	2	64	1	0	0	1	#N/A	1	0	SS	1.60593	0	1.90562	0
0531900377	1	71	#N/A	0	0	0	0	0	0	0	3.67888	1	3.4025	1
0531900380	2	40	0	0	0	0	0	0	0	0	2.49182	1	3.04345	1
0531900388	1	72	1	0	0	1	#N/A	1	0	SS	2.23118	1	2.79081	1
0531900390	1	46	#N/A	1.34242	1	1	#N/A	1	0	SS	3.11382	1	3.86245	1
0531900395	1	66	1	0.60206	1	1	#N/A	1	0	SS	2.25768	1	2.44785	1
0531900397	2	45	1	0	0	1	#N/A	1	0	SS	2.58073	1	2.70065	1
0531900411	1	58	0	0	0	0	0	0	0	0	2.24727	1	2.79892	1
0531900414	2	70	#N/A	0	0	0	#N/A	0	0	0	2.71838	1	3.33526	1
0531900430	1	49	#N/A	0	0	0	#N/A	0	0	0	2.23118	1	2.58057	1
0531900446	1	63	1	0	0	1	#N/A	1	0	SS	2.57183	1	3.33153	1
0531900447	1	53	1	0	0	1	#N/A	1	0	SS	2.62394	1	3.04818	1
0531900451	2	65	1	0	0	1	#N/A	1	0	SS	3.34464	1	2.7596	1
0531900452	1	53	#N/A	0	0	0	0	0	0	0	3.89973	1	2.50134	1
0531900460	2	60	0	0	0	0	#N/A	0	0	0	2.17735	1	2.23759	0
0531900462	1	69	1	1.59106	1	1	#N/A	1	OV	SS OV	4.08128	1	3.5584	1
0531900463	2	69	0	0	0	0	0	0	0	0	2.6914	1	2.22366	0
0531900477	1	56	0	0	0	0	1	1	0	SS	3.20875	1	2.11562	0
0531900482	2	52	1	0.477121	1	1	#N/A	1	0	SS	3.37943	1	3.7636	1
0531900483	2	54	0	0	0	0	0	0	0	0	3.57133	1	2.98382	1
0531900485	2	51	1	0.60206	1	1	#N/A	1	0	SS	2.17242	1	2.79954	1
0531900490	1	62	1	0.778151	1	1	#N/A	1	0	SS	3.16837	1	3.32035	1
0531900493	2	50	0	0	0	0	0	0	0	0	2.49362	1	2.81273	1
0531900503	2	41	0	0	0	0	0	0	0	0	2.57466	1	1.72131	0
0531900512	1	68	1	0.778151	1	1	#N/A	1	OV	SS OV	2.78867	1	3.41702	1
0531900513	1	64	0	1.07918	1	1	#N/A	1	0	SS	3.03316	1	3.30802	1
0531900518	2	52	0	0	0	0	0	0	0	0	2.50176	1	2.06691	0
0531900519	1	58	1	1.75587	1	1	#N/A	1	OV	SS OV	2.19964	1	2.52853	1
0531900525	1	54	1	1.20412	1	1	#N/A	1	OV	SS OV	2.54704	1	2.52555	1
0531900528	1	76	1	0	0	1	#N/A	1	0	SS	3.36072	1	3.32802	1
0531900533	1	57	1	0	0	1	#N/A	1	0	SS	2.30917	1	2.85821	1
0531900547	2	54	0	0	0	0	0	0	0	0	3.02555	1	2.83302	1
0531900555	2	76	0	0	0	0	0	0	0	0	2.57207	1	2.02224	0
0531900558	2	76	1	0	0	1	#N/A	1	0	SS	3.07723	1	3.20526	1
0531900561	1	61	1	0	0	1	#N/A	1	0	SS	2.207	1	3.69414	1
0531900567	2	56	#N/A	1.39794	1	1	#N/A	1	0	SS	2.8197	1	3.0196	1
0531900571	2	46	1	0	0	1	#N/A	1	0	SS	2.1531	1	3.14455	1
0531900572	1	47	0	0	0	0	0	0	0	0	2.46732	1	2.78074	1
0531900575	2	64	1	0	0	1	#N/A	1	0	SS	2.76932	1	3.50235	1
0531900580	1	71	1	0	0	1	#N/A	1	0	SS	3.03546	1	2.85186	1
0531900589	2	50	0	0	0	0	1	1	0	SS	2.18332	1	2.89257	1
0531900591	2	73	0	0	0	0	0	0	0	0	2.18332	1	3.03044	1
0531900592	1	53	#N/A	0	0	0	1	1	0	SS	2.33509	1	3.28024	1
0531900595	2	44	#N/A	0	0	0	0	0	0	0	2.85879	1	2.96405	1
0531900599	1	43	1	0.778151	1	1	#N/A	1	Taenia	SS Taenia	3.26938	1	3.04882	1
0531900606	2	42	1	0	0	1	#N/A	1	0	SS	2.07936	0	3.13482	1
0531900611	2	49	0	0	0	0	0	0	0	0	2.2206	1	2.62252	1
0531900614	1	49	1	0.778151	1	1	1	1	0	SS	3.39719	1	3.72791	1
0531900623	1	64	1	0.60206	1	1	#N/A	1	0	SS	2.15136	0	2.57479	1
0531900632	1	52	1	0	0	1	1	1	0	SS	3.26283	1	2.77521	1
0531900635	2	70	1	0	0	1	1	1	0	SS	2.89081	1	3.39358	1
0531900640	2	45	#N/A	0	0	0	0	0	0	0	2.67644	1	2.47329	1
0531900650	2	67	1	0	0	1	#N/A	1	0	SS	2.27771	1	2.78109	1
0531900663	1	30	1	0	0	1	#N/A	1	0	SS	1.9113	0	2.54269	1
0531900675	2	40	0	0	0	0	0	0	0	0	2.34971	1	2.84231	1
0531900678	1	58	1	1	1	1	#N/A	1	Tt	SS Tt	3.77638	1	3.20969	1
0531900681	2	58	1	0	0	1	#N/A	1	0	SS	2.39682	1	3.05577	1
0531900690	2	62	1	0	0	1	#N/A	1	0	SS	2.37338	1	2.4536	1
0531900706	2	49	1	0	0	1	#N/A	1	0	SS	2.24168	1	2.41972	1
0531900707	2	66	1	0.778151	1	1	#N/A	1	0	SS	2.99936	1	3.58963	1
0531900712	2	58	1	0	0	1	#N/A	1	0	SS	2.75257	1	2.68382	1
0531900713	1	44	1	0	0	1	#N/A	1	Taenia	SS Taenia	2.85988	1	2.94664	1
0531900716	1	56	1	0	0	1	#N/A	1	0	SS	3.8236	1	3.60709	1
0531900717	2	53	0	0	0	0	#N/A	0	0	0	2.1959	1	1.80405	0
0531900738	2	25	0	0	0	0	0	0	0	0	2.69212	1	1.21235	0
0531900752	1	66	1	0	0	1	#N/A	1	0	SS	2.44943	1	3.14311	1
0531900754	2	61	1	0.477121	1	1	#N/A	1	OV	SS OV	2.23346	1	2.30978	1
0531900759	1	53	#N/A	0	0	0	1	1	0	SS	2.97042	1	3.32668	1
0531900763	2	64	#N/A	0	0	0	1	1	OV	SS OV	3.56324	1	3.44307	1
0531900766	2	42	1	0	0	1	#N/A	1	0	SS	2.29902	1	2.74897	1
0531900770	2	54	0	0	0	0	1	1	0	SS	2.83449	1	3.23978	1
0531900784	2	58	1	0	0	1	#N/A	1	MIF	SS MIF	3.05372	1	2.62146	1
0531900801	2	77	0	0	0	0	0	0	0	0	3.18658	1	2.97854	1
0531900808	1	55	#N/A	0	0	0	#N/A	0	0	0	3.67931	1	2.89559	1
0531900813	2	42	0	0.69897	1	1	#N/A	1	0	SS	2.55958	1	3.09155	1
0531900817	2	51	#N/A	0	0	0	0	0	0	0	2.45605	1	0.81661	0
0531900829	2	53	1	0	0	1	#N/A	1	0	SS	2.86001	1	3.21077	1
0531900835	1	72	#N/A	1.07918	1	1	#N/A	1	Taenia	SS Taenia	3.67937	1	4.00458	1
0531900837	2	49	0	0	0	0	0	0	0	0	2.33172	1	2.66538	1
0531900840	1	54	1	0	0	1	#N/A	1	OV+MIF	SS OV+MIF	2.48434	1	2.96673	1
0531900843	1	54	#N/A	0	0	0	#N/A	0	0	0	2.50289	1	2.52053	1
0531900844	2	55	#N/A	0	0	0	0	0	0	0	2.69602	1	2.74071	1
0531900861	2	55	1	0.845098	1	1	#N/A	1	0	SS	2.12673	0	3.22945	1
0531900875	2	49	0	0.778151	1	1	#N/A	1	0	SS	3.46203	1	3.45495	1
0531900882	2	74	0	0.90309	1	1	#N/A	1	0	SS	1.68974	0	2.11412	0
0531900886	1	48	#N/A	1.41497	1	1	#N/A	1	Taenia	SS Taenia	2.23188	1	2.90827	1
0531900904	2	59	0	0	0	0	0	0	0	0	3.53523	1	2.08786	0
0531900913	2	63	1	1.36173	1	1	#N/A	1	0	SS	2.58415	1	3.19332	1
0531900943	2	57	1	0	0	1	#N/A	1	0	SS	3.40638	1	3.85278	1
0531900944	1	40	1	0	0	1	#N/A	1	Hw	SS Hw	2.83381	1	3.22407	1
0531900947	2	43	0	0	0	0	#N/A	0	0	0	2.99048	1	3.6594	1
0531900950	2	50	0	0	0	0	0	0	0	0	2.30537	1	3.26704	1
0531900967	1	62	#N/A	0	0	0	#N/A	0	0	0	2.54605	1	2.33568	1
0531900973	2	46	1	0	0	1	#N/A	1	0	SS	1.79961	0	1.88135	0
0531900976	1	44	1	0.69897	1	1	#N/A	1	0	SS	3.04095	1	3.29808	1
0531900979	1	70	1	0	0	1	#N/A	1	0	SS	3.52103	1	3.47874	1
0531900987	2	72	0	0	0	0	0	0	0	0	2.42505	1	3.01717	1
0531900996	2	49	0	0	0	0	0	0	0	0	2.49987	1	2.55644	1
0531901004	1	43	1	0.778151	1	1	#N/A	1	0	SS	2.22861	1	2.03572	0
0531901015	2	66	#N/A	1.80618	1	1	#N/A	1	0	SS	3.07935	1	2.86614	1
0531901024	2	57	#N/A	0	0	0	#N/A	0	0	0	2.76102	1	3.31504	1
0531901034	2	48	1	0.845098	1	1	#N/A	1	0	SS	2.24248	1	3.13739	1
0531901052	1	41	1	0	0	1	#N/A	1	0	SS	2.28791	1	1.87728	0
0531901055	2	43	0	0	0	0	0	0	0	0	2.14816	0	2.93077	1
0531901066	1	59	0	0	0	0	0	0	0	0	2.69016	1	2.65642	1
0531901074	2	52	0	0	0	0	0	0	0	0	3.37641	1	2.91318	1
0531900009	2	58	#N/A	0	0	0	#N/A	0	OV	OV	3.16277	1	3.6041	1
0531900014	2	44	0	0	0	0	#N/A	0	0	0	1.46511	0	1.90532	0
0531900021	2	40	#N/A	0	0	0	#N/A	0	0	0	1.68934	0	1.86042	0
0531900037	2	64	0	0	0	0	#N/A	0	Ech	Ech	1.22907	0	1.75793	0
0531900038	2	53	0	0	0	0	#N/A	0	OV	OV	1.31659	0	1.57387	0
0531900073	1	69	#N/A	0	0	0	#N/A	0	OV	OV	3.84784	1	3.54155	1
0531900085	2	54	0	0	0	0	#N/A	0	OV	OV	2.07005	0	2.52396	1
0531900098	2	43	0	0	0	0	#N/A	0	0	0	1.49809	0	1.86429	0
0531900103	2	31	0	0	0	0	#N/A	0	0	0	0.809866	0	1.62353	0
0531900113	1	52	0	0	0	0	#N/A	0	OV	OV	1.98796	0	2.20637	0
0531900129	1	53	#N/A	0	0	0	#N/A	0	OV	OV	2.82715	1	2.52086	1
0531900136	1	55	0	0	0	0	#N/A	0	OV	OV	1.90895	0	2.43297	1
0531900146	1	61	#N/A	0	0	0	#N/A	0	OV	OV	1.52645	0	2.20545	0
0531900147	2	62	#N/A	0	0	0	#N/A	0	OV	OV	3.22121	1	3.05656	1
0531900152	2	41	#N/A	0	0	0	#N/A	0	0	0	1.28122	0	1.29058	0
0531900166	2	44	#N/A	0	0	0	#N/A	0	OV	OV	1.35968	0	2.35876	1
0531900168	2	47	0	0	0	0	#N/A	0	0	0	1.55262	0	1.71548	0
0531900182	1	46	#N/A	0	0	0	#N/A	0	0	0	1.18538	0	1.62583	0
0531900187	1	61	#N/A	0	0	0	#N/A	0	Taenia	Taenia	2.42653	1	2.68271	1
0531900228	1	45	#N/A	0	0	0	#N/A	0	0	0	1.1213	0	1.44866	0
0531900235	2	62	#N/A	0	0	0	#N/A	0	OV+Taenia	OV+Taenia	0.982774	0	1.61608	0
0531900236	2	49	0	0	0	0	#N/A	0	OV+Tt	OV+Tt	1.28289	0	2.03203	0
0531900292	1	41	0	0	0	0	#N/A	0	0	0	1.13758	0	1.59245	0
0531900309	2	55	0	0	0	0	#N/A	0	OV	OV	0.81661	0	1.48682	0
0531900344	2	56	#N/A	0	0	0	#N/A	0	OV	OV	2.09229	0	2.18288	0
0531900347	2	47	0	0	0	0	#N/A	0	OV	OV	1.81008	0	2.37832	1
0531900353	2	62	0	0	0	0	#N/A	0	OV	OV	2.36328	1	2.02391	0
0531900358	1	50	0	0	0	0	#N/A	0	0	0	1.34954	0	2.03634	0
0531900364	1	60	0	0	0	0	#N/A	0	OV	OV	2.84311	1	3.03041	1
0531900403	2	44	#N/A	0	0	0	#N/A	0	OV	OV	1.54905	0	2.42913	1
0531900409	1	50	#N/A	0	0	0	#N/A	0	OV	OV	1.89398	0	2.27688	1
0531900435	2	50	0	0	0	0	#N/A	0	0	0	1.28289	0	1.78118	0
0531900467	1	60	0	0	0	0	#N/A	0	Taenia	Taenia	1.92808	0	2.33262	1
0531900470	2	56	0	0	0	0	#N/A	0	OV+MIF	OV+MIF	2.98579	1	2.36574	1
0531900491	2	61	0	0	0	0	#N/A	0	OV	OV	1.6925	0	2.20031	0
0531900508	2	56	0	0	0	0	#N/A	0	OV	OV	3.42485	1	3.72287	1
0531900520	2	35	0	0	0	0	#N/A	0	0	0	1.3112	0	1.7699	0
0531900521	2	32	0	0	0	0	#N/A	0	0	0	1.3537	0	1.62954	0
0531900532	2	59	0	0	0	0	#N/A	0	OV	OV	1.18214	0	1.86313	0
0531900565	1	49	0	0	0	0	#N/A	0	Taenia	Taenia	2.80003	1	2.04515	0
0531900574	1	46	#N/A	0	0	0	#N/A	0	0	0	1.06169	0	1.84925	0
0531900584	1	55	0	0	0	0	#N/A	0	OV+Tt	OV+Tt	1.24715	0	2.65197	1
0531900596	1	75	0	0	0	0	#N/A	0	OV	OV	3.11398	1	3.30626	1
0531900598	1	45	0	0	0	0	#N/A	0	0	0	1.15635	0	1.84759	0
0531900638	2	73	#N/A	0	0	0	#N/A	0	OV	OV	2.33049	1	2.87138	1
0531900668	1	43	0	0	0	0	#N/A	0	0	0	1.35539	0	2.02174	0
0531900672	2	28	0	0	0	0	#N/A	0	0	0	1.23328	0	1.81609	0
0531900694	2	50	0	0	0	0	#N/A	0	OV	OV	1.65015	0	2.44187	1
0531900699	2	56	0	0	0	0	#N/A	0	OV	OV	1.32222	0	2.35322	1
0531900748	1	48	0	0	0	0	#N/A	0	0	0	1.84811	0	2.40191	1
0531900749	1	64	0	0	0	0	#N/A	0	OV	OV	1.61006	0	1.29437	0
0531900775	2	67	#N/A	0	0	0	#N/A	0	OV+MIF	OV+MIF	2.29885	1	2.65666	1
0531900776	2	69	#N/A	0	0	0	#N/A	0	Taenia	Taenia	1.95412	0	1.81001	0
0531900777	1	65	0	0	0	0	#N/A	0	OV	OV	1.82207	0	3.66115	1
0531900783	2	51	0	0	0	0	#N/A	0	OV	OV	2.74563	1	3.20074	1
0531900798	2	54	0	0	0	0	#N/A	0	OV	OV	1.95659	0	2.31933	1
0531900821	2	64	0	0	0	0	#N/A	0	OV	OV	1.918	0	2.50717	1
0531900826	1	30	0	0	0	0	#N/A	0	OV	OV	1.33356	0	2.50906	1
0531900862	1	64	0	0	0	0	#N/A	0	OV	OV	1.86363	0	2.82625	1
0531900865	1	51	0	0	0	0	#N/A	0	OV	OV	1.85438	0	2.20571	0
0531900866	2	60	0	0	0	0	#N/A	0	OV	OV	2.40592	1	3.28169	1
0531900867	1	58	0	0	0	0	#N/A	0	OV	OV	2.36981	1	2.62091	1
0531900889	1	79	0	0	0	0	#N/A	0	OV	OV	1.79077	0	1.53919	0
0531900890	2	71	0	0	0	0	#N/A	0	OV+Taenia	OV+Taenia	2.07426	0	1.88499	0
0531900893	1	49	0	0	0	0	#N/A	0	OV	OV	1.64736	0	2.35942	1
0531900905	2	63	0	0	0	0	#N/A	0	OV	OV	3.11356	1	3.73932	1
0531900942	1	56	0	0	0	0	#N/A	0	OV	OV	1.40288	0	2.60815	1
0531900953	2	61	0	0	0	0	#N/A	0	MIF+Ech	MIF+Ech	1.23769	0	1.87781	0
0531900963	1	55	0	0	0	0	#N/A	0	OV	OV	1.04139	0	2.02657	0
0531900964	1	65	#N/A	0	0	0	#N/A	0	OV	OV	2.01267	0	2.3284	1
0531900965	2	57	#N/A	0	0	0	#N/A	0	OV	OV	1.20798	0	1.80433	0
0531900980	2	44	0	0	0	0	#N/A	0	Hw	Hw	1.66413	0	2.45782	1
0531900998	2	47	0	0	0	0	#N/A	0	OV	OV	2.58325	1	3.27354	1
0531901000	1	61	0	0	0	0	#N/A	0	OV	OV	2.57434	1	2.34957	1
0531901014	1	44	0	0	0	0	#N/A	0	OV	OV	1.32749	0	1.83658	0
0531901018	1	23	#N/A	0	0	0	#N/A	0	0	0	1.35784	0	2.09	0
0531901021	1	56	0	0	0	0	#N/A	0	Ech	Ech	1.77906	0	2.35766	1
0531901022	2	50	0	0	0	0	#N/A	0	OV	OV	1.69071	0	1.96289	0
0531901030	1	54	0	0	0	0	#N/A	0	OV	OV	2.7386	1	3.10053	1
0531901033	2	69	0	0	0	0	#N/A	0	Taenia	Taenia	2.79917	1	2.88057	1
0531901047	2	34	0	0	0	0	#N/A	0	0	0	1.25145	0	2.23265	0
0531901057	2	22	0	0	0	0	#N/A	0	0	0	1.44196	0	1.64122	0
0531901064	2	60	0	0	0	0	#N/A	0	OV	OV	1.95625	0	2.77554	1

## Sheet: Data for performance analysis
Full PID	Sex	Age	Ag group	Baseline_SS APCT result	Baseline_SS LPG (log X+1)	Baseline_SS_FECT	Baseline_SS_Fecal examination	Baseline_ddPCR_result	Baseline_Fecal+ddPCR_result	Baseline_SR_UIgG_logX+1	Baseline_SR_UIgG_result_140.7	Baseline_SR_SIgG_logX+1	Baseline_SR_SIgG_result_174.4
0441900016	1	51	3	N/A	0.845098	1	1	1	1	3.04932	1	2.66038	1
0441900020	2	40	2	1	0.954243	1	1	1	1	3.71184	1	3.02138	1
0441900029	1	68	4	#N/A	0	0	0	#N/A	0	2.32063	1	3.32383	1
0441900038	1	69	4	0	0	0	0	#N/A	0	2.73359	1	2.77362	1
0441900045	1	52	3	0	0	0	0	#N/A	0	2.47515	1	1.87763	0
0441900054	1	45	2	1	0	0	1	#N/A	1	3.05827	1	3.39114	1
0441900068	1	53	3	1	0	0	1	#N/A	1	2.4439	1	2.48257	1
0441900084	1	56	3	#N/A	0.60206	1	1	#N/A	1	3.86338	1	3.19408	1
0441900106	1	47	2	1	0.845098	1	1	#N/A	1	2.3095	1	2.36082	1
0441900108	2	66	4	1	0	0	1	#N/A	1	3.22971	1	2.16371	0
0441900146	1	56	3	0	0	0	0	#N/A	0	2.15012	0	1.63941	0
0441900198	1	72	5	1	0	0	1	#N/A	1	2.81429	1	2.46463	1
0441900199	1	59	3	N/A	1.27875	1	1	#N/A	1	3.31601	1	3.02569	1
0441900213	2	65	4	N/A	1.79239	1	1	#N/A	1	3.46602	1	3.202	1
0441900229	2	54	3	0	0	0	0	#N/A	0	1.52334	0	1.52143	0
0441900235	1	54	3	1	0	0	1	1	1	2.72882	1	2.47963	1
0441900248	1	55	3	1	0	0	1	1	1	3.0074	1	3.10703	1
0441900255	1	74	5	1	0	0	1	1	1	3.20748	1	2.99861	1
0441900282	1	67	4	1	0.60206	1	1	1	1	3.14079	1	2.82714	1
0441900283	2	50	3	#N/A	0	0	1	0	1	3.51432	1	3.43101	1
0441900313	1	63	4	1	1.14613	1	1	#N/A	1	3.24845	1	2.97938	1
0441900324	2	51	3	0	0	0	0	#N/A	0	1.85765	0	2.06754	0
0441900348	1	73	5	1	0	0	1	#N/A	1	2.66882	1	2.58862	1
0441900350	1	59	3	1	0	0	1	1	1	3.40673	1	2.85598	1
0441900359	2	34	1	0	0	0	0	#N/A	0	1.59862	0	1.55853	0
0441900374	1	60	4	0	0.778151	1	1	1	1	3.49806	1	3.30566	1
0441900425	1	79	5	0	0	0	0	#N/A	0	2.59702	1	1	0
0441900427	1	65	4	0	0	0	0	#N/A	0	3.86338	1	3.40996	1
0441900436	1	57	3	0	0	0	0	#N/A	0	1.60717	0	1.37695	0
0441900443	2	46	2	0	0	0	0	#N/A	0	2.12787	0	1.42135	0
0441900449	1	60	4	#N/A	0	0	0	#N/A	0	3.72365	1	2.75681	1
0441900453	2	75	5	1	0	0	1	1	1	3.31265	1	3.11626	1
0441900456	1	59	3	1	1.53148	1	1	#N/A	1	3.15669	1	2.34881	1
0441900491	1	55	3	N/A	1.75587	1	1	#N/A	1	2.82596	1	2.02797	0
0441900535	2	62	4	1	1.34242	1	1	1	1	3.23903	1	2.43297	1
0441900537	2	66	4	1	1.27875	1	1	1	1	3.86338	1	2.27965	1
0441900538	1	59	3	#N/A	0.90309	1	1	#N/A	1	3.74834	1	2.49414	1
0441900540	1	69	4	1	0	0	1	#N/A	1	3.40342	1	2.90294	1
0441900570	1	62	4	1	0.954243	1	1	1	1	3.86338	1	2.52576	1
0441900596	1	68	4	0	0	0	0	#N/A	0	2.66965	1	2.21596	0
0441900603	1	43	2	1	0	0	1	1	1	3.86338	1	2.11552	0
0441900612	1	61	4	1	2.35218	1	1	1	1	3.41262	1	3.29284	1
0441900619	1	47	2	1	1.36173	1	1	1	1	3.13836	1	2.64805	1
0441900636	2	50	3	0	0	0	0	#N/A	0	1.49136	0	1.41497	0
0441900638	2	59	3	1	0	0	1	#N/A	1	2.90144	1	2.52489	1
0441900652	2	67	4	1	1.23045	1	1	1	1	3.86338	1	2.77262	1
0441900673	1	80	5	1	0	0	1	#N/A	1	3.48744	1	2.83266	1
0441900682	1	61	4	1	0	0	1	1	1	3.67382	1	3.09549	1
0441900686	1	49	2	1	0	0	1	#N/A	1	2.96801	1	2.84646	1
0441900690	1	54	3	1	0	0	1	1	1	3.33851	1	3.05755	1
0441900693	1	55	3	1	0	0	1	#N/A	1	3.69758	1	2.78913	1
0441900710	2	48	2	0	0	0	0	#N/A	0	1.5255	0	1.49136	0
0441900739	1	75	5	1	0.90309	1	1	#N/A	1	3.48744	1	2.94536	1
0441900740	1	58	3	1	1.23045	1	1	#N/A	1	3.50013	1	2.82038	1
0441900764	1	64	4	0	2.12385	1	1	#N/A	1	3.39197	1	2.56446	1
0441900773	2	62	4	1	0	0	1	#N/A	1	2.95222	1	2.81245	1
0441900775	2	32	1	1	0.778151	1	1	1	1	3.86338	1	3.86224	1
0441900779	1	70	5	1	0	0	1	#N/A	1	3.2665	1	2.76672	1
0441900822	1	36	1	0	0	0	0	#N/A	0	1.42674	0	2.56209	1
0441900840	1	63	4	1	0	0	1	1	1	3.46554	1	1.3659	0
0441900843	1	58	3	1	1	1	1	1	1	2.68699	1	2.04118	0
0441900859	1	51	3	1	0	0	1	1	1	3.16799	1	2.80977	1
0441900886	2	54	3	0	0	0	0	#N/A	0	2.56606	1	1.73045	0
0441900925	2	45	2	0	0.778151	1	1	0	1	3.27763	1	1.90663	0
0441900941	2	56	3	0	0.954243	1	1	#N/A	1	3.36808	1	2.77843	1
0441900943	1	65	4	1	2.25768	1	1	#N/A	1	3.27932	1	2.74932	1
0441900945	1	65	4	0	0	0	0	#N/A	0	2.91685	1	2.54882	1
0441900953	2	16	1	0	0	0	0	#N/A	0	1.67262	0	1.10266	0
0441900956	2	72	5	1	0	0	1	#N/A	1	2.99906	1	2.63317	1
0441900964	1	61	4	1	1.30103	1	1	1	1	3.18422	1	2.65673	1
0441900979	1	42	2	1	1.5682	1	1	#N/A	1	3.86338	1	2.44402	1
0441900980	1	53	3	N/A	0.90309	1	1	#N/A	1	3.08932	1	2.66337	1
0441900997	2	55	3	1	0	0	1	#N/A	1	1.84775	0	1.44196	0
0441901023	2	64	4	1	0	0	1	1	1	3.60319	1	2.39047	1
0441901026	2	49	2	0	0	0	0	#N/A	0	2.00709	0	1.35539	0
0441901035	1	56	3	0	0	0	0	#N/A	0	1.68706	0	1.54637	0
0441901039	1	55	3	0	0	0	0	0	0	2.15927	1	1.67253	0
0441901046	2	42	2	#N/A	0	0	0	#N/A	0	1.76092	0	1.78533	0
0441901047	1	46	2	#N/A	0	0	0	#N/A	0	1.87913	0	1.71542	0
0441901050	2	46	2	#N/A	0	0	0	#N/A	0	1.99776	0	1.98099	0
0441901052	2	71	5	0	0	0	0	#N/A	0	1.78672	0	1.30463	0
0441901054	1	62	4	1	0	0	1	#N/A	1	2.38135	1	2.31995	1
0441901056	2	52	3	0	0	0	0	#N/A	0	1.3862	0	1.3633	0
0441901057	2	78	5	0	0	0	0	1	1	2.373	1	1.72694	0
0441901058	2	61	4	0	0	0	0	1	1	3.43644	1	3.18	1
0441901060	2	78	5	1	0	0	1	#N/A	1	3.31449	1	3.84675	1
0441901061	2	73	5	#N/A	0	0	0	#N/A	0	1.50221	0	1.33075	0
0441901063	2	68	4	0	0	0	0	1	1	3.01643	1	3.00423	1
0441901065	1	58	3	#N/A	0	0	0	#N/A	0	2.09517	0	1.82335	0
0441901072	1	61	4	1	2.20744	1	1	#N/A	1	3.75362	1	2.57795	1
0441901073	2	40	2	#N/A	0	0	0	#N/A	0	1.08108	0	1.71542	0
0441901075	2	44	2	0	0	0	0	#N/A	0	1.99971	0	1.57147	0
0441901077	1	60	4	0	0	0	0	1	1	2.19536	1	1.94551	0
0531900006	1	76	5	1	0	0	1	#N/A	1	3.08319	1	3.17545	1
0531900020	1	46	2	1	2	1	1	#N/A	1	2.7741	1	2.91913	1
0531900027	2	59	3	0	0	0	0	1	1	2.43239	1	1.84258	0
0531900039	1	59	3	#N/A	1.54407	1	1	#N/A	1	2.39394	1	2.70004	1
0531900051	2	56	3	0	0.90309	1	1	#N/A	1	2.78888	1	1.97648	0
0531900070	1	53	3	#N/A	1.47712	1	1	#N/A	1	3.74962	1	3.75225	1
0531900081	1	56	3	0	0	0	0	1	1	2.2834	1	2.40318	1
0531900082	1	56	3	1	0	0	1	#N/A	1	2.16499	1	3.1311	1
0531900084	1	61	4	#N/A	0.90309	1	1	#N/A	1	3.39891	1	3.35846	1
0531900091	1	55	3	1	0.90309	1	1	#N/A	1	2.45522	1	3.07415	1
0531900099	2	64	4	1	0	0	1	#N/A	1	3.56373	1	3.35192	1
0531900126	2	75	5	1	1	1	1	#N/A	1	2.45988	1	2.48295	1
0531900133	2	57	3	1	0	0	1	#N/A	1	2.32452	1	2.96863	1
0531900139	2	53	3	1	0	0	1	#N/A	1	2.7452	1	3.37417	1
0531900151	1	45	2	1	0	0	1	#N/A	1	2.15161	1	2.33735	1
0531900171	2	53	3	1	0	0	1	#N/A	1	3.37766	1	3.46112	1
0531900174	2	54	3	1	0	0	1	#N/A	1	2.53568	1	2.41347	1
0531900204	2	42	2	1	0	0	1	#N/A	1	2.14104	0	2.96798	1
0531900215	1	46	2	1	0	0	1	#N/A	1	1.99964	0	2.96475	1
0531900220	1	55	3	#N/A	0.90309	1	1	#N/A	1	1.81926	0	2.0945	0
0531900255	2	64	4	0	1	1	1	#N/A	1	2.7323	1	2.89648	1
0531900264	1	56	3	1	0.778151	1	1	#N/A	1	2.34066	1	2.53973	1
0531900267	2	70	5	1	1	1	1	#N/A	1	2.9132	1	2.76604	1
0531900275	2	42	2	1	0	0	1	#N/A	1	2.76231	1	2.84237	1
0531900283	1	51	3	1	2.34439	1	1	#N/A	1	2.36665	1	3.41338	1
0531900287	1	66	4	1	1.61278	1	1	#N/A	1	2.30261	1	3.11185	1
0531900297	1	45	2	1	0	0	1	#N/A	1	2.8629	1	2.84949	1
0531900299	1	62	4	1	0	0	1	#N/A	1	3.26406	1	3.73124	1
0531900300	1	58	3	1	0	0	1	#N/A	1	2.71895	1	2.38372	1
0531900330	1	71	5	1	1.4624	1	1	#N/A	1	2.31642	1	3.15155	1
0531900332	2	62	4	0	0	0	0	1	1	2.57831	1	2.32076	1
0531900337	1	64	4	#N/A	1.30103	1	1	#N/A	1	2.38298	1	2.63882	1
0531900338	1	49	2	#N/A	0	0	0	1	1	2.74812	1	3.3338	1
0531900345	2	62	4	#N/A	0	0	0	1	1	2.07503	0	3.26857	1
0531900348	1	54	3	1	1.14613	1	1	#N/A	1	2.15032	0	2.65072	1
0531900352	2	51	3	1	0	0	1	#N/A	1	3.0839	1	3.37151	1
0531900361	2	52	3	#N/A	0.845098	1	1	#N/A	1	1.90602	0	2.31863	1
0531900362	2	62	4	1	0	0	1	#N/A	1	2.02967	0	1.86027	0
0531900371	2	55	3	0	0	0	0	1	1	2.17898	1	2.09127	0
0531900373	2	64	4	1	0	0	1	#N/A	1	1.60593	0	1.90562	0
0531900388	1	72	5	1	0	0	1	#N/A	1	2.23118	1	2.79081	1
0531900390	1	46	2	#N/A	1.34242	1	1	#N/A	1	3.11382	1	3.86245	1
0531900395	1	66	4	1	0.60206	1	1	#N/A	1	2.25768	1	2.44785	1
0531900397	2	45	2	1	0	0	1	#N/A	1	2.58073	1	2.70065	1
0531900446	1	63	4	1	0	0	1	#N/A	1	2.57183	1	3.33153	1
0531900447	1	53	3	1	0	0	1	#N/A	1	2.62394	1	3.04818	1
0531900451	2	65	4	1	0	0	1	#N/A	1	3.34464	1	2.7596	1
0531900462	1	69	4	1	1.59106	1	1	#N/A	1	4.08128	1	3.5584	1
0531900477	1	56	3	0	0	0	0	1	1	3.20875	1	2.11562	0
0531900482	2	52	3	1	0.477121	1	1	#N/A	1	3.37943	1	3.7636	1
0531900485	2	51	3	1	0.60206	1	1	#N/A	1	2.17242	1	2.79954	1
0531900490	1	62	4	1	0.778151	1	1	#N/A	1	3.16837	1	3.32035	1
0531900512	1	68	4	1	0.778151	1	1	#N/A	1	2.78867	1	3.41702	1
0531900513	1	64	4	0	1.07918	1	1	#N/A	1	3.03316	1	3.30802	1
0531900519	1	58	3	1	1.75587	1	1	#N/A	1	2.19964	1	2.52853	1
0531900525	1	54	3	1	1.20412	1	1	#N/A	1	2.54704	1	2.52555	1
0531900528	1	76	5	1	0	0	1	#N/A	1	3.36072	1	3.32802	1
0531900533	1	57	3	1	0	0	1	#N/A	1	2.30917	1	2.85821	1
0531900558	2	76	5	1	0	0	1	#N/A	1	3.07723	1	3.20526	1
0531900561	1	61	4	1	0	0	1	#N/A	1	2.207	1	3.69414	1
0531900567	2	56	3	#N/A	1.39794	1	1	#N/A	1	2.8197	1	3.0196	1
0531900571	2	46	2	1	0	0	1	#N/A	1	2.1531	1	3.14455	1
0531900575	2	64	4	1	0	0	1	#N/A	1	2.76932	1	3.50235	1
0531900580	1	71	5	1	0	0	1	#N/A	1	3.03546	1	2.85186	1
0531900589	2	50	3	0	0	0	0	1	1	2.18332	1	2.89257	1
0531900592	1	53	3	#N/A	0	0	0	1	1	2.33509	1	3.28024	1
0531900599	1	43	2	1	0.778151	1	1	#N/A	1	3.26938	1	3.04882	1
0531900606	2	42	2	1	0	0	1	#N/A	1	2.07936	0	3.13482	1
0531900614	1	49	2	1	0.778151	1	1	1	1	3.39719	1	3.72791	1
0531900623	1	64	4	1	0.60206	1	1	#N/A	1	2.15136	0	2.57479	1
0531900632	1	52	3	1	0	0	1	1	1	3.26283	1	2.77521	1
0531900635	2	70	5	1	0	0	1	1	1	2.89081	1	3.39358	1
0531900650	2	67	4	1	0	0	1	#N/A	1	2.27771	1	2.78109	1
0531900663	1	30	1	1	0	0	1	#N/A	1	1.9113	0	2.54269	1
0531900678	1	58	3	1	1	1	1	#N/A	1	3.77638	1	3.20969	1
0531900681	2	58	3	1	0	0	1	#N/A	1	2.39682	1	3.05577	1
0531900690	2	62	4	1	0	0	1	#N/A	1	2.37338	1	2.4536	1
0531900706	2	49	2	1	0	0	1	#N/A	1	2.24168	1	2.41972	1
0531900707	2	66	4	1	0.778151	1	1	#N/A	1	2.99936	1	3.58963	1
0531900712	2	58	3	1	0	0	1	#N/A	1	2.75257	1	2.68382	1
0531900713	1	44	2	1	0	0	1	#N/A	1	2.85988	1	2.94664	1
0531900716	1	56	3	1	0	0	1	#N/A	1	3.8236	1	3.60709	1
0531900752	1	66	4	1	0	0	1	#N/A	1	2.44943	1	3.14311	1
0531900754	2	61	4	1	0.477121	1	1	#N/A	1	2.23346	1	2.30978	1
0531900759	1	53	3	#N/A	0	0	0	1	1	2.97042	1	3.32668	1
0531900763	2	64	4	#N/A	0	0	0	1	1	3.56324	1	3.44307	1
0531900766	2	42	2	1	0	0	1	#N/A	1	2.29902	1	2.74897	1
0531900770	2	54	3	0	0	0	0	1	1	2.83449	1	3.23978	1
0531900784	2	58	3	1	0	0	1	#N/A	1	3.05372	1	2.62146	1
0531900813	2	42	2	0	0.69897	1	1	#N/A	1	2.55958	1	3.09155	1
0531900829	2	53	3	1	0	0	1	#N/A	1	2.86001	1	3.21077	1
0531900835	1	72	5	#N/A	1.07918	1	1	#N/A	1	3.67937	1	4.00458	1
0531900840	1	54	3	1	0	0	1	#N/A	1	2.48434	1	2.96673	1
0531900861	2	55	3	1	0.845098	1	1	#N/A	1	2.12673	0	3.22945	1
0531900875	2	49	2	0	0.778151	1	1	#N/A	1	3.46203	1	3.45495	1
0531900882	2	74	5	0	0.90309	1	1	#N/A	1	1.68974	0	2.11412	0
0531900886	1	48	2	#N/A	1.41497	1	1	#N/A	1	2.23188	1	2.90827	1
0531900913	2	63	4	1	1.36173	1	1	#N/A	1	2.58415	1	3.19332	1
0531900943	2	57	3	1	0	0	1	#N/A	1	3.40638	1	3.85278	1
0531900944	1	40	2	1	0	0	1	#N/A	1	2.83381	1	3.22407	1
0531900973	2	46	2	1	0	0	1	#N/A	1	1.79961	0	1.88135	0
0531900976	1	44	2	1	0.69897	1	1	#N/A	1	3.04095	1	3.29808	1
0531900979	1	70	5	1	0	0	1	#N/A	1	3.52103	1	3.47874	1
0531901004	1	43	2	1	0.778151	1	1	#N/A	1	2.22861	1	2.03572	0
0531901015	2	66	4	#N/A	1.80618	1	1	#N/A	1	3.07935	1	2.86614	1
0531901034	2	48	2	1	0.845098	1	1	#N/A	1	2.24248	1	3.13739	1
0531901052	1	41	2	1	0	0	1	#N/A	1	2.28791	1	1.87728	0
0531900009	2	58	3	N/A	0	0	0	#N/A	0	3.16277	1	3.6041	1
0531900014	2	44	2	0	0	0	0	#N/A	0	1.46511	0	1.90532	0
0531900021	2	40	2	N/A	0	0	0	#N/A	0	1.68934	0	1.86042	0
0531900037	2	64	4	0	0	0	0	#N/A	0	1.22907	0	1.75793	0
0531900038	2	53	3	0	0	0	0	#N/A	0	1.31659	0	1.57387	0
0531900073	1	69	4	N/A	0	0	0	#N/A	0	3.84784	1	3.54155	1
0531900085	2	54	3	0	0	0	0	#N/A	0	2.07005	0	2.52396	1
0531900098	2	43	2	0	0	0	0	#N/A	0	1.49809	0	1.86429	0
0531900103	2	31	1	0	0	0	0	#N/A	0	0.809866	0	1.62353	0
0531900113	1	52	3	0	0	0	0	#N/A	0	1.98796	0	2.20637	0
0531900129	1	53	3	N/A	0	0	0	#N/A	0	2.82715	1	2.52086	1
0531900136	1	55	3	0	0	0	0	#N/A	0	1.90895	0	2.43297	1
0531900146	1	61	4	N/A	0	0	0	#N/A	0	1.52645	0	2.20545	0
0531900147	2	62	4	N/A	0	0	0	#N/A	0	3.22121	1	3.05656	1
0531900152	2	41	2	N/A	0	0	0	#N/A	0	1.28122	0	1.29058	0
0531900166	2	44	2	N/A	0	0	0	#N/A	0	1.35968	0	2.35876	1
0531900168	2	47	2	0	0	0	0	#N/A	0	1.55262	0	1.71548	0
0531900182	1	46	2	N/A	0	0	0	#N/A	0	1.18538	0	1.62583	0
0531900187	1	61	4	N/A	0	0	0	#N/A	0	2.42653	1	2.68271	1
0531900228	1	45	2	N/A	0	0	0	#N/A	0	1.1213	0	1.44866	0
0531900235	2	62	4	N/A	0	0	0	#N/A	0	0.982774	0	1.61608	0
0531900236	2	49	2	0	0	0	0	#N/A	0	1.28289	0	2.03203	0
0531900292	1	41	2	0	0	0	0	#N/A	0	1.13758	0	1.59245	0
0531900309	2	55	3	0	0	0	0	#N/A	0	0.81661	0	1.48682	0
0531900344	2	56	3	N/A	0	0	0	#N/A	0	2.09229	0	2.18288	0
0531900347	2	47	2	0	0	0	0	#N/A	0	1.81008	0	2.37832	1
0531900353	2	62	4	0	0	0	0	#N/A	0	2.36328	1	2.02391	0
0531900358	1	50	3	0	0	0	0	#N/A	0	1.34954	0	2.03634	0
0531900364	1	60	4	0	0	0	0	#N/A	0	2.84311	1	3.03041	1
0531900403	2	44	2	N/A	0	0	0	#N/A	0	1.54905	0	2.42913	1
0531900409	1	50	3	N/A	0	0	0	#N/A	0	1.89398	0	2.27688	1
0531900435	2	50	3	0	0	0	0	#N/A	0	1.28289	0	1.78118	0
0531900467	1	60	4	0	0	0	0	#N/A	0	1.92808	0	2.33262	1
0531900470	2	56	3	0	0	0	0	#N/A	0	2.98579	1	2.36574	1
0531900491	2	61	4	0	0	0	0	#N/A	0	1.6925	0	2.20031	0
0531900508	2	56	3	0	0	0	0	#N/A	0	3.42485	1	3.72287	1
0531900520	2	35	1	0	0	0	0	#N/A	0	1.3112	0	1.7699	0
0531900521	2	32	1	0	0	0	0	#N/A	0	1.3537	0	1.62954	0
0531900532	2	59	3	0	0	0	0	#N/A	0	1.18214	0	1.86313	0
0531900565	1	49	2	0	0	0	0	#N/A	0	2.80003	1	2.04515	0
0531900574	1	46	2	N/A	0	0	0	#N/A	0	1.06169	0	1.84925	0
0531900584	1	55	3	0	0	0	0	#N/A	0	1.24715	0	2.65197	1
0531900596	1	75	5	0	0	0	0	#N/A	0	3.11398	1	3.30626	1
0531900598	1	45	2	0	0	0	0	#N/A	0	1.15635	0	1.84759	0
0531900638	2	73	5	N/A	0	0	0	#N/A	0	2.33049	1	2.87138	1
0531900668	1	43	2	0	0	0	0	#N/A	0	1.35539	0	2.02174	0
0531900672	2	28	1	0	0	0	0	#N/A	0	1.23328	0	1.81609	0
0531900694	2	50	3	0	0	0	0	#N/A	0	1.65015	0	2.44187	1
0531900699	2	56	3	0	0	0	0	#N/A	0	1.32222	0	2.35322	1
0531900748	1	48	2	0	0	0	0	#N/A	0	1.84811	0	2.40191	1
0531900749	1	64	4	0	0	0	0	#N/A	0	1.61006	0	1.29437	0
0531900775	2	67	4	N/A	0	0	0	#N/A	0	2.29885	1	2.65666	1
0531900776	2	69	4	N/A	0	0	0	#N/A	0	1.95412	0	1.81001	0
0531900777	1	65	4	0	0	0	0	#N/A	0	1.82207	0	3.66115	1
0531900783	2	51	3	0	0	0	0	#N/A	0	2.74563	1	3.20074	1
0531900798	2	54	3	0	0	0	0	#N/A	0	1.95659	0	2.31933	1
0531900821	2	64	4	0	0	0	0	#N/A	0	1.918	0	2.50717	1
0531900826	1	30	1	0	0	0	0	#N/A	0	1.33356	0	2.50906	1
0531900862	1	64	4	0	0	0	0	#N/A	0	1.86363	0	2.82625	1
0531900865	1	51	3	0	0	0	0	#N/A	0	1.85438	0	2.20571	0
0531900866	2	60	4	0	0	0	0	#N/A	0	2.40592	1	3.28169	1
0531900867	1	58	3	0	0	0	0	#N/A	0	2.36981	1	2.62091	1
0531900889	1	79	5	0	0	0	0	#N/A	0	1.79077	0	1.53919	0
0531900890	2	71	5	0	0	0	0	#N/A	0	2.07426	0	1.88499	0
0531900893	1	49	2	0	0	0	0	#N/A	0	1.64736	0	2.35942	1
0531900905	2	63	4	0	0	0	0	#N/A	0	3.11356	1	3.73932	1
0531900942	1	56	3	0	0	0	0	#N/A	0	1.40288	0	2.60815	1
0531900953	2	61	4	0	0	0	0	#N/A	0	1.23769	0	1.87781	0
0531900963	1	55	3	0	0	0	0	#N/A	0	1.04139	0	2.02657	0
0531900964	1	65	4	N/A	0	0	0	#N/A	0	2.01267	0	2.3284	1
0531900965	2	57	3	N/A	0	0	0	#N/A	0	1.20798	0	1.80433	0
0531900980	2	44	2	0	0	0	0	#N/A	0	1.66413	0	2.45782	1
0531900998	2	47	2	0	0	0	0	#N/A	0	2.58325	1	3.27354	1
0531901000	1	61	4	0	0	0	0	#N/A	0	2.57434	1	2.34957	1
0531901014	1	44	2	0	0	0	0	#N/A	0	1.32749	0	1.83658	0
0531901018	1	23	1	N/A	0	0	0	#N/A	0	1.35784	0	2.09	0
0531901021	1	56	3	0	0	0	0	#N/A	0	1.77906	0	2.35766	1
0531901022	2	50	3	0	0	0	0	#N/A	0	1.69071	0	1.96289	0
0531901030	1	54	3	0	0	0	0	#N/A	0	2.7386	1	3.10053	1
0531901033	2	69	4	0	0	0	0	#N/A	0	2.79917	1	2.88057	1
0531901047	2	34	1	0	0	0	0	#N/A	0	1.25145	0	2.23265	0
0531901057	2	22	1	0	0	0	0	#N/A	0	1.44196	0	1.64122	0
0531901064	2	60	4	0	0	0	0	#N/A	0	1.95625	0	2.77554	1

## Sheet: Cohort of S. stercoralis(n=169)
Full PID	Sex	Age	Baseline_SS FECT result	Baseline_SS APCT result	Baseline_SS fecal result	Baseline_ddPCR_result	Baseline_Fecal+ddPCR_result	Baseline_SR_UIgG_logX+1	Baseline_SR_UIgG_result_140.7	Baseline_SR_SIgG_logX+1	Baseline_SR_SIgG_result_174.4	FU3M_SS FECT result	FU3M_SS APCT result	FU3M_SS fecal result	FU3M_ddPCR_result	FU3M_Fecal+ddPCR_result	FU3M_SR_UIgG_logX+1	FU3M_SR_UIgG_%Ab reduction	FU3M_SR_UIgG_result	FU3M_SR_SIgG_logX+1	FU3M_SR-SIgG_%Ab reduction	FU3M_SR_SIgG_result	FU6M_SS FECT result	FU6M_SS APCT result	FU6M_SS fecal result	FU6M_SR_UIgG_unitlogX+1	FU6M_SR_UIgG_%Ab reduction	FU6M_SR_UIgG_result	FU6M_SR_SIgG_logX+1	FU6M_SR_SIgG_%Ab reduction	FU6M_SR_SIgG_result	FU9M_SS FECT result	FU9M_SS APCT result	FU9M_SS fecal result	FU9M_SR_UIgG_logX+1	FU9M_SR_UIgG_%Ab reduction	FU9M_SR_UIgG_result	FU9M_SR_SIgG_logX+1	FU9M_SR_SIgG_%Ab reduction	FU9M_SR_SIgG_result	FU12M_SS FECT result	FU12M_SS APCT result	FU12M_SS fecal result	FU12M_ddPCR_result	FU12M_ddPCR+fecal_result	FU12M_SR_UIgG_logX+1	FU12M_SR_UIgG_%Ab reduction	FU12M_SR_UIgG_result	FU12M_SR_SIgG_logX+1
0441900016	1	51	1	N/A	1	1	1	3.04932	1	2.66038	1	0	0	0	0	0	2.26063	83.808	1	1.94463	80.935	0	0	0	0	2.09059	89.0826	0	1.6422	90.6081	0	0	0	0	1.83979	93.9112	0	1.73609	88.2886	0	0	0	0	0	0	2.09186	89.0504	0	1.66152
0441900020	2	40	1	1	1	1	1	3.71184	1	3.02138	1	0	N/A	0	0	0	2.24263	96.6242	1	2.62842	59.5957	1	0	0	0	2.1227	97.4435	0	2.18936	85.359	0	0	0	0	2.03825	97.8986	0	2.28523	81.7188	1	0	0	0	0	0	2.2276	96.7397	1	2.093
0441900054	1	45	0	1	1	#N/A	1	3.05827	1	3.39114	1	#N/A	#N/A	#N/A	#N/A	#N/A	#N/A	#N/A	#N/A	#N/A	#N/A	#N/A	0	N/A	0	0.936331	99.3317	0	1.88044	96.9541	0	#N/A	#N/A	#N/A	#N/A	#N/A	#N/A	#N/A	#N/A	#N/A	#N/A	#N/A	#N/A	#N/A	#N/A	#N/A	#N/A	#N/A	#N/A
0441900068	1	53	0	1	1	#N/A	1	2.4439	1	2.48257	1	#N/A	#N/A	#N/A	#N/A	#N/A	#N/A	#N/A	#N/A	#N/A	#N/A	#N/A	0	N/A	0	1.95904	67.4985	0	2.2763	37.9346	1	0	#N/A	0	1.40388	91.2086	0	1.65538	85.3941	0	#N/A	N/A	#N/A	#N/A	#N/A	#N/A	#N/A	#N/A	#N/A
0441900084	1	56	1	#N/A	1	#N/A	1	3.86338	1	3.19408	1	1	N/A	1	#N/A	1	3.86338	0	1	2.78306	61.2256	1	0	N/A	0	3.84891	3.27764	1	2.07145	92.5192	0	#N/A	#N/A	#N/A	#N/A	#N/A	#N/A	#N/A	#N/A	#N/A	#N/A	N/A	#N/A	#N/A	#N/A	#N/A	#N/A	#N/A	#N/A
0441900106	1	47	1	1	1	#N/A	1	2.3095	1	2.36082	1	#N/A	#N/A	#N/A	#N/A	#N/A	#N/A	#N/A	#N/A	#N/A	#N/A	#N/A	0	N/A	0	1.00393	95.5204	0	1.76353	75.0513	0	0	#N/A	0	1.65965	77.9876	0	1.7867	73.6601	0	#N/A	N/A	#N/A	#N/A	#N/A	#N/A	#N/A	#N/A	#N/A
0441900108	2	66	0	1	1	#N/A	1	3.22971	1	2.16371	0	0	1	1	#N/A	1	3.13963	18.7414	1	2.78816	increasing	1	1	N/A	1	3.11208	23.7399	1	2.68324	increasing	1	0	0	0	2.16032	91.5305	1	1.99089	33.0561	0	0	0	0	#N/A	0	1.6398	97.4865	0	1.6399
0441900198	1	72	0	1	1	#N/A	1	2.81429	1	2.46463	1	0	0	0	#N/A	0	2.18717	76.5188	1	#N/A	#N/A	#N/A	0	0	0	2.16031	77.9364	1	1.56873	87.5919	0	0	0	0	1.55233	94.6745	0	1.59503	86.7956	0	0	0	0	0	0	1.63387	93.5429	0	1.53248
0441900199	1	59	1	N/A	1	#N/A	1	3.31601	1	3.02569	1	#N/A	#N/A	#N/A	#N/A	#N/A	#N/A	#N/A	#N/A	1.76142	94.6475	0	#N/A	#N/A	#N/A	#N/A	#N/A	#N/A	#N/A	#N/A	#N/A	#N/A	#N/A	#N/A	#N/A	#N/A	#N/A	1.80146	94.1216	0	#N/A	N/A	#N/A	#N/A	#N/A	#N/A	#N/A	#N/A	#N/A
0441900213	2	65	1	N/A	1	#N/A	1	3.46602	1	3.202	1	0	N/A	0	#N/A	0	#N/A	#N/A	#N/A	2.76003	63.8968	1	0	N/A	0	2.11808	95.5446	0	2.36691	85.4349	1	0	#N/A	0	1.45171	99.0663	0	2.17548	90.6492	0	0	N/A	0	#N/A	0	1.84522	97.639	0	1.8438
0441900235	1	54	0	1	1	1	1	2.72882	1	2.47963	1	0	0	0	0	0	2.30703	62.2536	1	2.26898	38.5606	1	0	0	0	2.0158	80.7872	0	2.56584	increasing	1	0	0	0	1.83979	87.2514	0	2.00183	66.9405	0	0	0	0	0	0	1.68925	91.0407	0	1.93425
0441900248	1	55	0	1	1	1	1	3.0074	1	3.10703	1	0	0	0	0	0	2.2557	82.3675	1	2.42078	79.4676	1	0	0	0	1.88363	92.5708	0	2.32683	83.4768	1	0	0	0	1.92011	91.9112	0	1.61063	96.8871	0	0	0	0	0	0	1.7262	94.8597	0	1.66487
0441900255	1	74	0	1	1	1	1	3.20748	1	2.99861	1	0	0	0	0	0	2.75054	65.1215	1	2.68255	51.7534	1	0	0	0	2.19687	90.2971	1	2.3785	76.0943	1	0	0	0	2.02672	93.4624	0	1.82207	93.4341	0	0	0	0	0	0	1.96111	94.3879	0	1.73123
0441900282	1	67	1	1	1	1	1	3.14079	1	2.82714	1	0	0	0	0	0	2.60611	70.856	1	2.61353	38.9093	1	0	N/A	0	2.75513	58.8958	1	2.33487	67.9104	1	0	0	0	2.0434	92.0756	0	2.08963	81.82	0	0	0	0	0	0	1.61556	97.0864	0	2.0359
0441900283	2	50	0	#N/A	1	0	1	3.51432	1	3.43101	1	0	N/A	0	0	0	2.24871	94.6041	1	2.84507	74.0818	1	0	N/A	0	2.15519	95.6554	1	2.55779	86.6421	1	0	#N/A	0	1.85583	97.8346	0	2.10955	95.265	0	0	N/A	0	#N/A	0	1.76024	98.2684	0	1.86024
0441900313	1	63	1	1	1	#N/A	1	3.24845	1	2.97938	1	0	0	0	1	1	3.25241	increasing	1	3.27101	increasing	1	1	N/A	1	2.9837	45.6694	1	2.90118	16.4955	1	0	0	0	1.94772	95.0502	0	2.2332	82.1463	0	0	0	0	#N/A	0	2.01894	94.1581	0	2.0368
0441900348	1	73	0	1	1	#N/A	1	2.66882	1	2.58862	1	0	0	0	1	1	2.51422	30.0159	1	2.71221	increasing	1	0	0	0	2.22333	64.2863	1	2.44549	28.1492	1	0	0	0	1.81109	86.3087	0	2.09234	68.2812	0	0	0	0	#N/A	0	1.62379	91.1803	0	1.97223
0441900350	1	59	0	1	1	1	1	3.40673	1	2.85598	1	0	0	0	0	0	2.53891	86.4765	1	2.28464	73.2697	1	0	0	0	1.96252	96.4421	0	1.59545	94.6431	0	0	0	0	1.6486	98.2932	0	1.5839	94.7874	0	0	0	0	0	0	1.54586	98.6611	0	1.53911
0441900374	1	60	1	0	1	1	1	3.49806	1	3.30566	1	0	0	0	0	0	2.6843	84.6723	1	2.80857	68.1978	1	0	0	0	2.1539	95.503	1	2.09199	93.9323	0	#N/A	#N/A	#N/A	2.04848	96.4791	0	1.97965	95.3266	0	#N/A	N/A	#N/A	#N/A	#N/A	#N/A	#N/A	#N/A	#N/A
0441900453	2	75	0	1	1	1	1	3.31265	1	3.11626	1	0	N/A	0	0	0	2.84413	66.0323	1	2.77005	54.982	1	0	N/A	0	2.37237	88.5689	1	2.27415	85.6813	1	0	#N/A	0	2.18729	92.5523	1	2.05278	91.4297	0	0	N/A	0	#N/A	0	2.39413	87.9792	1	2.2142
0441900456	1	59	1	1	1	#N/A	1	3.15669	1	2.34881	1	0	N/A	0	0	0	2.57226	74.0154	1	1.9655	58.8935	0	#N/A	#N/A	#N/A	#N/A	#N/A	#N/A	#N/A	#N/A	#N/A	0	#N/A	0	1.89351	94.6106	0	1.6234	81.5466	0	0	0	0	#N/A	0	1.82501	95.4072	0	1.64893
0441900491	1	55	1	N/A	1	#N/A	1	2.82596	1	2.02797	0	0	N/A	0	#N/A	0	2.11682	80.5836	0	1.93575	19.313	0	0	0	0	1.88736	88.6139	0	1.74238	48.6466	0	0	0	0	2.12346	80.2822	0	1.67352	56.3153	0	0	0	0	0	0	2.04121	83.7096	0	1.76766
0441900535	2	62	1	1	1	1	1	3.23903	1	2.43297	1	0	0	0	0	0	2.57657	78.2911	1	2.19439	42.4242	0	0	N/A	0	1.99769	94.3176	0	1.71193	81.291	0	0	#N/A	0	2.50025	81.7987	1	1.76858	78.6325	0	0	0	0	0	0	2.04007	93.7293	0	1.51197
0441900537	2	66	1	1	1	1	1	3.86338	1	2.27965	1	0	0	0	0	0	1.6962	99.3331	0	1.69387	74.4361	0	0	0	0	1.5596	99.5168	0	1.26365	90.8387	0	0	0	0	1.55233	99.525	0	#N/A	#N/A	#N/A	0	0	0	#N/A	0	1.49958	99.5809	0	1.42292
0441900538	1	59	1	#N/A	1	#N/A	1	3.74834	1	2.49414	1	0	N/A	0	#N/A	0	2.64748	92.0888	1	2.19816	49.574	0	0	N/A	0	2.82636	88.0477	1	1.61593	87.0417	0	1	#N/A	0	2.9638	83.5916	1	#N/A	#N/A	#N/A	0	0	0	0	0	2.24743	96.8616	1	1.66698
0441900540	1	69	0	1	1	#N/A	1	3.40342	1	2.90294	1	0	N/A	0	0	0	3.55265	increasing	1	2.69293	38.3909	1	0	N/A	0	3.50902	increasing	1	2.44221	65.4665	1	0	0	0	2.72132	79.2389	1	2.20921	79.8571	0	0	0	0	0	0	2.64116	82.7447	1	2.34759
0441900570	1	62	1	1	1	1	1	3.86338	1	2.52576	1	0	N/A	0	0	0	3.8427	4.65238	1	1.94463	73.9864	0	0	0	0	3.58271	47.6067	1	1.63774	87.3188	0	0	0	0	3.48114	58.5357	1	1.67705	86.0894	0	0	0	0	0	0	4.42618	increasing	1	1.54886
0441900603	1	43	0	1	1	1	1	3.86338	1	2.11552	0	0	0	0	0	0	3.64216	39.9196	1	1.98738	25.7483	0	0	0	0	3.30686	72.2464	1	1.97218	28.3295	0	0	0	0	3.26303	74.9115	1	2.04306	15.4862	0	0	0	0	0	0	2.6375	94.0684	1	1.99352
0441900612	1	61	1	1	1	1	1	3.41262	1	3.29284	1	0	0	0	0	0	2.33112	91.7466	1	2.69401	74.8514	1	0	N/A	0	2.2306	93.4599	1	2.21748	91.6396	0	1	0	1	2.51271	87.442	1	2.14619	92.9131	0	0	0	0	#N/A	0	2.4055	90.1975	1	2.12118
0441900619	1	47	1	1	1	1	1	3.13836	1	2.64805	1	0	0	0	0	0	2.30942	85.2346	1	2.33747	51.202	1	0	0	0	2.125	90.3685	0	1.76878	86.9907	0	0	#N/A	0	1.71361	96.3095	0	1.96516	79.4239	0	0	0	0	0	0	2.04689	91.9659	0	1.75586
0441900638	2	59	0	1	1	#N/A	1	2.90144	1	2.52489	1	0	0	0	1	1	2.58908	51.3524	1	2.15985	57.0225	0	#N/A	#N/A	#N/A	2.07123	85.3232	0	1.96769	72.496	0	0	0	0	1.98442	88.0051	0	1.67479	86.1352	0	0	0	0	#N/A	0	2.20325	80.0649	1	1.75586
0441900652	2	67	1	1	1	1	1	3.86338	1	2.77262	1	0	0	0	1	1	3.86338	0	1	2.34746	62.5356	1	0	N/A	0	3.83768	5.74707	1	2.12421	77.6618	0	0	0	0	3.74804	23.3283	1	#N/A	#N/A	#N/A	0	0	0	#N/A	0	4.15291	increasing	1	1.67428
0441900673	1	80	0	1	1	#N/A	1	3.48744	1	2.83266	1	0	0	0	0	0	2.50801	89.5443	1	2.59409	42.3285	1	0	0	0	3.29461	35.8666	1	2.1651	78.6159	0	#N/A	#N/A	#N/A	#N/A	#N/A	#N/A	#N/A	#N/A	#N/A	#N/A	N/A	#N/A	#N/A	#N/A	2.1075	95.862	0	1.89151
0441900682	1	61	0	1	1	1	1	3.67382	1	3.09549	1	0	0	0	0	0	3.26418	61.0761	1	2.87222	40.2288	1	0	N/A	0	2.8902	83.5593	1	2.27126	85.0793	1	0	0	0	2.73185	88.589	1	2.23468	86.291	0	#N/A	N/A	#N/A	#N/A	#N/A	2.33692	95.4165	1	2.06436
0441900686	1	49	0	1	1	#N/A	1	2.96801	1	2.84646	1	0	0	0	0	0	2.5555	61.3864	1	2.69078	30.1683	1	0	0	0	2.19346	83.2842	1	2.21152	76.9325	0	#N/A	#N/A	#N/A	#N/A	#N/A	#N/A	#N/A	#N/A	#N/A	0	0	0	#N/A	0	2.07633	87.2612	0	2.25354
0441900690	1	54	0	1	1	1	1	3.33851	1	3.05755	1	0	0	0	0	0	1.944	96.0123	0	2.13527	88.1175	0	0	0	0	1.66276	97.9351	0	1.45975	97.5608	0	0	0	0	1.53276	98.4811	0	1.49969	97.3174	0	0	0	0	0	0	1.58822	98.268	0	1.42455
0441900693	1	55	0	1	1	#N/A	1	3.69758	1	2.78913	1	0	0	0	0	0	3.20365	67.946	1	2.35307	63.4649	1	0	N/A	0	2.66682	90.702	1	2.05333	81.7589	0	#N/A	#N/A	#N/A	#N/A	#N/A	#N/A	#N/A	#N/A	#N/A	0	0	0	#N/A	0	2.51506	93.45	1	1.97412
0441900739	1	75	1	1	1	#N/A	1	3.48744	1	2.94536	1	0	0	0	0	0	2.55145	88.4408	1	2.35027	74.6799	1	#N/A	#N/A	#N/A	1.70385	98.3861	0	1.93493	90.3396	0	0	0	0	1.82577	97.8525	0	1.77812	93.3019	0	0	0	0	#N/A	0	2.24256	94.3406	1	1.89699
0441900740	1	58	1	1	1	#N/A	1	3.50013	1	2.82038	1	#N/A	#N/A	#N/A	#N/A	#N/A	#N/A	#N/A	#N/A	#N/A	#N/A	#N/A	#N/A	#N/A	#N/A	#N/A	#N/A	#N/A	#N/A	#N/A	#N/A	#N/A	#N/A	#N/A	#N/A	#N/A	#N/A	#N/A	#N/A	#N/A	#N/A	N/A	#N/A	#N/A	#N/A	#N/A	#N/A	#N/A	#N/A
0441900764	1	64	1	0	1	#N/A	1	3.39197	1	2.56446	1	0	N/A	0	0	0	2.42909	89.1439	1	2.15107	61.5654	0	#N/A	#N/A	#N/A	#N/A	#N/A	#N/A	#N/A	#N/A	#N/A	0	#N/A	0	2.45242	88.5424	1	1.95698	75.5156	0	#N/A	N/A	#N/A	#N/A	#N/A	#N/A	#N/A	#N/A	#N/A
0441900773	2	62	0	1	1	#N/A	1	2.95222	1	2.81245	1	0	N/A	0	0	0	2.60314	55.2978	1	2.92732	increasing	1	0	1	1	2.55992	59.543	1	2.64718	31.6997	1	#N/A	#N/A	#N/A	#N/A	#N/A	#N/A	#N/A	#N/A	#N/A	#N/A	N/A	#N/A	#N/A	#N/A	#N/A	#N/A	#N/A	#N/A
0441900775	2	32	1	1	1	1	1	3.86338	1	3.86224	1	0	0	0	0	0	3.52304	54.3343	1	3.51598	54.9529	1	0	0	0	2.62868	94.1879	1	2.49728	95.6976	1	0	0	0	2.14527	98.0997	0	2.32448	97.1144	1	0	0	0	0	0	2.19561	97.8644	1	2.45212
0441900779	1	70	0	1	1	#N/A	1	3.2665	1	2.76672	1	0	N/A	0	0	0	2.80194	65.7247	1	#N/A	#N/A	#N/A	0	N/A	0	2.19953	91.4787	1	2.24055	70.3472	0	#N/A	#N/A	#N/A	#N/A	#N/A	#N/A	#N/A	#N/A	#N/A	0	N/A	0	#N/A	0	#N/A	#N/A	#N/A	1.99957
0441900840	1	63	0	1	1	1	1	3.46554	1	1.3659	0	0	0	0	0	0	2.72007	82.059	1	2.2998	increasing	1	0	0	0	2.47685	89.7669	1	1.82235	increasing	0	0	0	0	2.37107	91.9865	1	1.83773	increasing	0	0	0	0	0	0	2.05246	96.1699	0	1.81317
0441900843	1	58	1	1	1	1	1	2.68699	1	2.04118	0	0	N/A	0	0	0	2.22671	65.4831	1	1.8142	41.0784	0	0	0	0	2.15296	70.9065	1	1.51929	70.574	0	0	0	0	2.01344	78.9569	0	1.58883	65.3043	0	0	0	0	0	0	1.97887	80.5828	0	1.48831
0441900859	1	51	0	1	1	1	1	3.16799	1	2.80977	1	0	0	0	1	1	3.11079	12.3481	1	1.63607	93.4413	0	0	0	0	2.49271	78.9322	1	2.28892	69.9677	1	0	0	0	2.35172	84.7915	1	2.38605	62.402	1	#N/A	N/A	#N/A	#N/A	#N/A	#N/A	#N/A	#N/A	#N/A
0441900925	2	45	1	0	1	0	1	3.27763	1	1.90663	0	0	N/A	0	0	0	2.72373	72.1063	1	2.18721	increasing	0	0	N/A	0	2.76311	69.454	1	1.94359	increasing	0	0	#N/A	0	2.58499	79.7483	1	1.89967	1.6094	0	0	0	0	0	0	2.24174	90.8412	1	2.08426
0441900941	2	56	1	0	1	#N/A	1	3.36808	1	2.77843	1	#N/A	#N/A	#N/A	#N/A	#N/A	#N/A	#N/A	#N/A	#N/A	#N/A	#N/A	0	N/A	0	1.95277	96.198	0	1.8689	87.8302	0	1	#N/A	1	1.47583	98.7607	0	1.64424	92.8127	0	0	0	0	#N/A	0	1.51149	98.651	0	1.94586
0441900943	1	65	1	1	1	#N/A	1	3.27932	1	2.74932	1	1	N/A	1	#N/A	1	2.72053	72.419	1	2.74694	0.548168	1	1	N/A	1	2.98949	48.7194	1	2.57807	32.6449	1	0	#N/A	0	2.46875	84.5764	1	2.27414	66.6363	1	0	0	0	#N/A	0	1.99719	94.8274	0	2.18907
0441900956	2	72	0	1	1	#N/A	1	2.99906	1	2.63317	1	#N/A	#N/A	#N/A	#N/A	#N/A	#N/A	#N/A	#N/A	#N/A	#N/A	#N/A	0	N/A	0	1.95592	91.0368	0	1.90578	81.4566	0	0	#N/A	0	2.08534	87.8902	0	1.88163	82.472	0	#N/A	N/A	#N/A	#N/A	#N/A	#N/A	#N/A	#N/A	#N/A
0441900964	1	61	1	1	1	1	1	3.18422	1	2.65673	1	0	0	0	0	0	2.12708	91.2926	0	1.98903	78.6803	0	0	0	0	2.43889	82.0787	1	1.68406	89.5479	0	0	0	0	1.95217	94.2009	0	1.59813	91.4638	0	0	0	0	0	0	1.97753	93.8483	0	1.87465
0441900979	1	ND	1	1	1	#N/A	1	3.86338	1	2.44402	1	0	N/A	1	#N/A	1	3.80522	12.5355	1	2.72354	increasing	1	0	N/A	0	3.82135	9.22674	1	1.39073	91.484	0	0	#N/A	0	2.98669	86.7285	1	2.02206	62.3771	0	0	N/A	0	#N/A	0	3.13283	81.4138	1	2.15464
0441900980	1	ND	1	N/A	1	#N/A	1	3.08932	1	2.66337	1	#N/A	#N/A	#N/A	#N/A	#N/A	#N/A	#N/A	#N/A	#N/A	#N/A	#N/A	0	N/A	0	2.18937	87.4803	1	1.38021	94.9962	0	#N/A	#N/A	#N/A	#N/A	#N/A	#N/A	#N/A	#N/A	#N/A	#N/A	N/A	#N/A	#N/A	#N/A	#N/A	#N/A	#N/A	#N/A
0441900997	2	ND	0	1	1	#N/A	1	1.84775	0	1.44196	0	0	N/A	0	#N/A	0	1.77838	14.9741	0	1.29989	28.9474	0	0	N/A	0	1.62415	40.8213	0	1.43231	2.27941	0	0	#N/A	0	1.51087	54.7383	0	1.33766	22.15	0	0	0	0	0	0	1.47313	58.6258	0	1.37705
0441901023	2	ND	0	1	1	1	1	3.60319	1	2.39047	1	0	N/A	0	0	0	3.39763	37.7162	1	2.15985	41.3681	0	0	0	0	2.66069	88.6064	1	1.71804	79.0616	0	0	#N/A	0	2.33397	94.6436	1	1.48458	87.9381	0	0	0	0	0	0	2.31174	94.9121	1	1.47375
0441901054	1	62	0	1	1	#N/A	1	2.38135	1	2.31995	1	0	N/A	0	#N/A	0	1.90718	66.7167	0	1.91728	60.7232	0	0	0	0	1.60763	83.5094	0	#N/A	#N/A	#N/A	#N/A	N/A	#N/A	#N/A	#N/A	#N/A	1.89421	62.7804	0	0	0	0	#N/A	0	2.6404	increasing	1	1.90568
0441901057	2	78	0	0	0	1	1	2.373	1	1.72694	0	0	0	0	0	0	2.15675	39.3885	1	1.62916	20.5449	0	#N/A	#N/A	#N/A	1.64568	81.6098	0	1.68038	10.3598	0	0	0	0	2.08923	48.1776	0	1.62379	21.5439	0	0	0	0	#N/A	0	2.21022	31.3917	1	1.82052
0441901058	2	61	0	0	0	1	1	3.43644	1	3.18	1	0	0	0	0	0	0.710154	99.8487	0	2.53761	77.2681	1	0	0	0	1.48682	98.9132	0	2.28229	87.4019	1	0	0	0	1.9063	97.0853	0	#N/A	#N/A	#N/A	0	0	0	1	1	1.90849	97.0704	0	2.30886
0441901060	2	78	0	1	1	#N/A	1	3.31449	1	3.84675	1	0	0	0	0	0	2.6002	80.7323	1	2.75885	91.8454	1	0	0	0	2.13268	93.4659	0	2.1985	97.7661	0	0	0	0	1.97167	95.5051	0	2.38967	96.523	1	0	0	0	0	0	2.03423	94.801	0	2.21581
0441901063	2	68	0	0	0	1	1	3.01643	1	3.00423	1	0	0	0	0	0	2.09092	88.2139	0	2.47462	70.5316	1	#N/A	#N/A	#N/A	1.49362	97.093	0	1.54991	96.5827	0	0	0	0	1.76106	94.5368	0	1.63086	95.8622	0	0	0	0	#N/A	0	1.5235	96.8791	0	1.40116
0441901072	1	61	1	1	1	#N/A	1	3.75362	1	2.57795	1	0	0	0	0	0	2.87004	86.9408	1	1.82704	82.4726	0	0	0	0	2.80489	88.7626	1	#N/A	#N/A	#N/A	#N/A	N/A	#N/A	#N/A	#N/A	#N/A	#N/A	#N/A	#N/A	0	0	0	#N/A	0	2.92652	85.1248	1	1.36783
0441901077	1	60	0	0	0	1	1	2.19536	1	1.94551	0	0	0	0	0	0	1.70549	68.0654	0	1.55795	59.7096	0	0	0	0	1.68259	69.7386	0	1.44879	68.9193	0	0	0	0	1.57284	76.6396	0	1.80484	27.9868	0	0	0	0	0	0	1.83644	56.6006	0	1.41691
0531900006	1	76	0	1	1	#N/A	1	3.08319	1	3.17545	1	0	0	0	0	0	2.27117	84.6538	1	2.46348	80.644	1	0	0	0	2.15324	88.3226	1	2.34704	85.2117	1	0	0	0	2.42414	78.1393	1	0	100	0	#N/A	#N/A	#N/A	#N/A	#N/A	#N/A	#N/A	#N/A	#N/A
0531900020	1	46	1	1	1	#N/A	1	2.7741	1	2.91913	1	0	0	0	0	0	2.93398	increasing	1	3.00635	increasing	1	#N/A	#N/A	#N/A	#N/A	#N/A	#N/A	#N/A	#N/A	#N/A	#N/A	#N/A	#N/A	#N/A	#N/A	#N/A	#N/A	#N/A	#N/A	#N/A	#N/A	#N/A	#N/A	#N/A	#N/A	#N/A	#N/A	#N/A
0531900027	2	59	0	0	0	1	1	2.43239	1	1.84258	0	0	0	0	0	0	1.5486	87.2543	0	2.09111	increasing	0	0	0	0	2.40778	5.52913	1	1.89075	increasing	0	0	0	0	2.49985	increasing	1	1.35016	68.809	0	#N/A	#N/A	#N/A	#N/A	#N/A	#N/A	#N/A	#N/A	#N/A
0531900039	1	59	1	#N/A	1	#N/A	1	2.39394	1	2.70004	1	0	#N/A	0	#N/A	0	1.68671	80.7022	0	2.50173	36.7329	1	0	0	0	1.9127	67.2527	0	2.70101	increasing	1	0	0	0	2.18378	38.5186	1	1.90082	84.2911	0	#N/A	#N/A	#N/A	#N/A	#N/A	#N/A	#N/A	#N/A	#N/A
0531900051	2	56	1	0	1	#N/A	1	2.78888	1	1.97648	0	0	0	0	0	0	1.89356	87.4163	0	2.43522	increasing	1	0	#N/A	0	1.72009	91.6138	0	2.1813	increasing	0	0	0	0	1.98808	84.317	0	1.71824	45.3011	0	#N/A	#N/A	#N/A	#N/A	#N/A	#N/A	#N/A	#N/A	#N/A
0531900070	1	53	1	#N/A	1	#N/A	1	3.74962	1	3.75225	1	0	0	0	0	0	2.68493	91.4001	1	2.97815	83.1916	1	0	0	0	2.44488	95.0595	1	2.64983	92.117	1	0	0	0	2.33199	96.1945	1	2.45342	94.9914	1	#N/A	#N/A	#N/A	#N/A	#N/A	#N/A	#N/A	#N/A	#N/A
0531900081	1	56	0	0	0	1	1	2.2834	1	2.40318	1	0	#N/A	0	#N/A	0	2.52413	increasing	1	2.37778	5.70333	1	0	0	0	2.50992	increasing	1	2.42178	increasing	1	0	0	0	2.56121	increasing	1	1.98309	62.2345	0	#N/A	#N/A	#N/A	#N/A	#N/A	#N/A	#N/A	#N/A	#N/A
0531900082	1	56	0	1	1	#N/A	1	2.16499	1	3.1311	1	#N/A	#N/A	#N/A	#N/A	#N/A	#N/A	#N/A	#N/A	#N/A	#N/A	#N/A	0	0	0	2.12104	9.69211	0	2.60004	70.6117	1	#N/A	#N/A	#N/A	#N/A	#N/A	#N/A	#N/A	#N/A	#N/A	#N/A	#N/A	#N/A	#N/A	#N/A	#N/A	#N/A	#N/A	#N/A
0531900084	1	61	1	#N/A	1	#N/A	1	3.39891	1	3.35846	1	#N/A	#N/A	#N/A	#N/A	#N/A	#N/A	#N/A	#N/A	#N/A	#N/A	#N/A	0	0	0	3.53204	increasing	1	2.8746	67.2098	1	0	0	0	3.62161	increasing	1	2.58269	83.2783	1	#N/A	#N/A	#N/A	#N/A	#N/A	#N/A	#N/A	#N/A	#N/A
0531900091	1	55	1	1	1	#N/A	1	2.45522	1	3.07415	1	0	0	0	0	0	2.32075	26.7224	1	2.82585	43.5811	1	0	0	0	2.3766	16.6173	1	3.07648	increasing	1	0	0	0	2.52024	increasing	1	2.68878	58.8746	1	#N/A	#N/A	#N/A	#N/A	#N/A	#N/A	#N/A	#N/A	#N/A
0531900099	2	64	0	1	1	#N/A	1	3.56373	1	3.35192	1	0	0	0	0	0	3.44057	24.6981	1	2.69582	77.9597	1	0	0	0	3.48106	17.3372	1	3.08437	46.0143	1	0	0	0	2.76392	84.1671	1	2.22153	92.6348	0	#N/A	#N/A	#N/A	#N/A	#N/A	#N/A	#N/A	#N/A	#N/A
0531900126	2	75	1	1	1	#N/A	1	2.45988	1	2.48295	1	0	0	0	#N/A	0	2.06802	59.6429	0	2.32516	30.5647	1	0	0	0	2.5022	increasing	1	2.37855	21.4377	1	0	#N/A	0	2.50825	increasing	1	1.82926	78.0591	0	#N/A	#N/A	#N/A	#N/A	#N/A	#N/A	#N/A	#N/A	#N/A
0531900133	2	57	0	1	1	#N/A	1	2.32452	1	2.96863	1	0	0	0	0	0	1.58738	82.0717	0	2.7413	40.7965	1	0	0	0	1.66156	78.6436	0	2.65384	51.6146	1	0	0	0	1.95904	57.1667	0	1.92919	90.9659	0	#N/A	#N/A	#N/A	#N/A	#N/A	#N/A	#N/A	#N/A	#N/A
0531900139	2	53	0	1	1	#N/A	1	2.7452	1	3.37417	1	#N/A	#N/A	#N/A	#N/A	#N/A	#N/A	#N/A	#N/A	#N/A	#N/A	#N/A	0	#N/A	0	2.18919	72.3337	1	#N/A	#N/A	#N/A	#N/A	#N/A	#N/A	#N/A	#N/A	#N/A	#N/A	#N/A	#N/A	#N/A	#N/A	#N/A	#N/A	#N/A	#N/A	#N/A	#N/A	#N/A
0531900151	1	45	0	1	1	#N/A	1	2.15161	1	2.33735	1	#N/A	#N/A	#N/A	#N/A	#N/A	#N/A	#N/A	#N/A	#N/A	#N/A	#N/A	0	0	0	1.73259	62.3347	0	#N/A	#N/A	#N/A	0	0	0	1.88925	45.6663	0	1.5842	82.7264	0	#N/A	#N/A	#N/A	#N/A	#N/A	#N/A	#N/A	#N/A	#N/A
0531900171	2	53	0	1	1	#N/A	1	3.37766	1	3.46112	1	0	0	0	#N/A	0	2.03345	95.5132	0	3.06775	59.5972	1	#N/A	#N/A	#N/A	#N/A	#N/A	#N/A	#N/A	#N/A	#N/A	0	0	0	1.86403	96.9761	0	2.24274	93.9844	0	#N/A	#N/A	#N/A	#N/A	#N/A	#N/A	#N/A	#N/A	#N/A
0531900174	2	54	0	1	1	#N/A	1	2.53568	1	2.41347	1	0	0	0	0	0	2.27861	44.8051	1	2.50988	increasing	1	0	0	0	2.66532	increasing	1	2.70069	increasing	1	#N/A	#N/A	#N/A	#N/A	#N/A	#N/A	#N/A	#N/A	#N/A	#N/A	#N/A	#N/A	#N/A	#N/A	#N/A	#N/A	#N/A	#N/A
0531900204	2	42	0	1	1	#N/A	1	2.14104	0	2.96798	1	#N/A	#N/A	#N/A	#N/A	#N/A	#N/A	#N/A	#N/A	#N/A	#N/A	#N/A	0	0	0	2.02638	23.3723	0	2.21196	82.551	0	0	0	0	2.13714	0.89955	0	#N/A	#N/A	#N/A	#N/A	#N/A	#N/A	#N/A	#N/A	#N/A	#N/A	#N/A	#N/A
0531900215	1	46	0	1	1	#N/A	1	1.99964	0	2.96475	1	#N/A	#N/A	#N/A	#N/A	#N/A	#N/A	#N/A	#N/A	#N/A	#N/A	#N/A	0	0	0	2.00327	increasing	0	2.5083	65.1122	1	#N/A	#N/A	#N/A	#N/A	#N/A	#N/A	#N/A	#N/A	#N/A	#N/A	#N/A	#N/A	#N/A	#N/A	#N/A	#N/A	#N/A	#N/A
0531900220	1	55	1	#N/A	1	#N/A	1	1.81926	0	2.0945	0	0	#N/A	0	#N/A	0	1.73632	17.6517	0	1.95191	28.213	0	0	#N/A	0	1.389	63.8365	0	1.94328	29.6417	0	0	#N/A	0	1.95904	increasing	0	1.63746	65.617	0	#N/A	#N/A	#N/A	#N/A	#N/A	#N/A	#N/A	#N/A	#N/A
0531900255	2	64	1	0	1	#N/A	1	2.7323	1	2.89648	1	0	0	0	0	0	2.4327	49.9277	1	2.45141	64.1951	1	0	0	0	1.9098	85.1091	0	2.51945	58.1009	1	0	0	0	2.74466	increasing	1	2.1228	83.2666	0	#N/A	#N/A	#N/A	#N/A	#N/A	#N/A	#N/A	#N/A	#N/A
0531900264	1	56	1	1	1	#N/A	1	2.34066	1	2.53973	1	0	0	0	0	0	2.21328	25.5364	1	1.93681	75.2667	0	0	0	0	2.07786	45.6066	0	2.29549	43.1397	1	0	0	0	2.14886	35.8646	0	1.79059	82.4198	0	#N/A	#N/A	#N/A	#N/A	#N/A	#N/A	#N/A	#N/A	#N/A
0531900267	2	70	1	1	1	#N/A	1	2.9132	1	2.76604	1	0	0	0	0	0	2.52165	59.4797	1	2.44261	52.6038	1	0	0	0	2.4942	61.9697	1	2.51674	43.7498	1	0	0	0	3.03995	increasing	1	2.18172	74.0848	0	#N/A	#N/A	#N/A	#N/A	#N/A	#N/A	#N/A	#N/A	#N/A
0531900275	2	42	0	1	1	#N/A	1	2.76231	1	2.84237	1	#N/A	#N/A	#N/A	#N/A	#N/A	#N/A	#N/A	#N/A	#N/A	#N/A	#N/A	#N/A	#N/A	#N/A	#N/A	#N/A	#N/A	#N/A	#N/A	#N/A	#N/A	#N/A	#N/A	#N/A	#N/A	#N/A	#N/A	#N/A	#N/A	#N/A	#N/A	#N/A	#N/A	#N/A	#N/A	#N/A	#N/A	#N/A
0531900283	1	51	1	1	1	#N/A	1	2.36665	1	3.41338	1	0	0	0	0	0	1.85241	69.6968	0	3.25205	31.0401	1	0	0	0	2.97678	increasing	1	3.21079	37.2925	1	0	0	0	2.61469	increasing	1	2.85641	72.2924	1	#N/A	#N/A	#N/A	#N/A	#N/A	#N/A	#N/A	#N/A	#N/A
0531900287	1	66	1	1	1	#N/A	1	2.30261	1	3.11185	1	0	0	0	0	0	1.7698	71.0323	0	2.54464	72.9679	1	0	1	1	2.32769	increasing	1	2.84721	45.6657	1	0	1	1	2.35191	increasing	1	2.42411	79.5376	1	#N/A	#N/A	#N/A	#N/A	#N/A	#N/A	#N/A	#N/A	#N/A
0531900297	1	45	0	1	1	#N/A	1	2.8629	1	2.84949	1	0	0	0	0	0	2.48807	57.8931	1	2.40384	64.2523	1	0	0	0	2.33411	70.5026	1	2.47836	57.5346	1	#N/A	#N/A	#N/A	#N/A	#N/A	#N/A	#N/A	#N/A	#N/A	#N/A	#N/A	#N/A	#N/A	#N/A	#N/A	#N/A	#N/A	#N/A
0531900299	1	62	0	1	1	#N/A	1	3.26406	1	3.73124	1	0	0	0	0	0	2.76679	68.2154	1	2.94735	83.5679	1	0	0	0	2.81537	64.447	1	2.88928	85.6266	1	0	0	0	3.0787	34.7602	1	2.34793	95.8808	1	#N/A	#N/A	#N/A	#N/A	#N/A	#N/A	#N/A	#N/A	#N/A
0531900300	1	58	0	1	1	#N/A	1	2.71895	1	2.38372	1	0	0	0	0	0	2.76506	increasing	1	2.48206	increasing	1	0	0	0	3.29683	increasing	1	2.55823	increasing	1	0	0	0	3.34273	increasing	1	2.28581	20.2669	1	#N/A	#N/A	#N/A	#N/A	#N/A	#N/A	#N/A	#N/A	#N/A
0531900330	1	71	1	1	1	#N/A	1	2.31642	1	3.15155	1	0	0	0	0	0	2.25243	13.7676	1	3.22938	increasing	1	0	0	0	2.31222	0.967426	1	2.79635	55.9026	1	0	0	0	2.5115	increasing	1	2.31525	85.4822	1	#N/A	#N/A	#N/A	#N/A	#N/A	#N/A	#N/A	#N/A	#N/A
0531900332	2	62	0	0	0	1	1	2.57831	1	2.32076	1	0	0	0	#N/A	0	2.54212	8.01629	1	3.09125	increasing	1	0	#N/A	0	2.23058	55.2434	1	2.51878	increasing	1	#N/A	#N/A	#N/A	#N/A	#N/A	#N/A	#N/A	#N/A	#N/A	#N/A	#N/A	#N/A	#N/A	#N/A	#N/A	#N/A	#N/A	#N/A
0531900337	1	64	1	#N/A	1	#N/A	1	2.38298	1	2.63882	1	0	#N/A	0	#N/A	0	2.40461	increasing	1	3.11067	increasing	1	0	#N/A	0	2.42681	increasing	1	2.75081	increasing	1	#N/A	#N/A	#N/A	#N/A	#N/A	#N/A	#N/A	#N/A	#N/A	#N/A	#N/A	#N/A	#N/A	#N/A	#N/A	#N/A	#N/A	#N/A
0531900338	1	49	0	#N/A	0	1	1	2.74812	1	3.3338	1	0	0	0	0	0	2.4703	47.3388	1	3.30357	6.72683	1	0	0	0	2.7615	increasing	1	2.77059	72.6943	1	#N/A	#N/A	#N/A	#N/A	#N/A	#N/A	#N/A	#N/A	#N/A	#N/A	#N/A	#N/A	#N/A	#N/A	#N/A	#N/A	#N/A	#N/A
0531900345	2	62	0	#N/A	0	1	1	2.07503	0	3.26857	1	0	0	0	#N/A	0	1.61745	65.6847	0	2.39778	86.5817	1	0	0	0	1.54411	71.1485	0	2.34424	88.144	1	0	0	0	1.97078	21.5201	0	1.90626	95.7095	0	#N/A	#N/A	#N/A	#N/A	#N/A	#N/A	#N/A	#N/A	#N/A
0531900348	1	54	1	1	1	#N/A	1	2.15032	0	2.65072	1	#N/A	#N/A	#N/A	#N/A	#N/A	#N/A	#N/A	#N/A	#N/A	#N/A	#N/A	0	0	0	2.1192	6.96461	0	2.37916	46.593	1	0	0	0	2.66019	increasing	1	2.28815	56.7328	1	#N/A	#N/A	#N/A	#N/A	#N/A	#N/A	#N/A	#N/A	#N/A
0531900352	2	51	0	1	1	#N/A	1	3.0839	1	3.37151	1	#N/A	#N/A	#N/A	#N/A	#N/A	#N/A	#N/A	#N/A	#N/A	#N/A	#N/A	0	0	0	1.82145	94.6134	0	2.31773	91.2034	1	0	0	0	2.18688	87.3961	1	2.06253	95.1311	0	#N/A	#N/A	#N/A	#N/A	#N/A	#N/A	#N/A	#N/A	#N/A
0531900361	2	52	1	#N/A	1	#N/A	1	1.90602	0	2.31863	1	0	#N/A	0	#N/A	0	1.45821	65.1483	0	2.00213	51.9994	0	#N/A	#N/A	#N/A	#N/A	#N/A	#N/A	#N/A	#N/A	#N/A	0	0	0	2.16274	increasing	1	1.80093	69.9761	0	#N/A	#N/A	#N/A	#N/A	#N/A	#N/A	#N/A	#N/A	#N/A
0531900362	2	62	0	1	1	#N/A	1	2.02967	0	1.86027	0	0	0	0	0	0	1.61546	62.0509	0	1.61336	43.972	0	0	0	0	1.48911	71.8681	0	1.86057	increasing	0	#N/A	#N/A	#N/A	#N/A	#N/A	#N/A	#N/A	#N/A	#N/A	#N/A	#N/A	#N/A	#N/A	#N/A	#N/A	#N/A	#N/A	#N/A
0531900371	2	55	0	0	0	1	1	2.17898	1	2.09127	0	0	0	0	0	0	2.039	27.7358	0	1.5178	73.8975	0	#N/A	0	0	1.87485	50.6909	0	1.65978	63.4883	0	0	0	0	2.01482	31.6859	0	1.21307	87.4714	0	#N/A	#N/A	#N/A	#N/A	#N/A	#N/A	#N/A	#N/A	#N/A
0531900373	2	64	0	1	1	#N/A	1	1.60593	0	1.90562	0	#N/A	#N/A	#N/A	#N/A	#N/A	#N/A	#N/A	#N/A	1.69449	38.9862	0	0	0	0	1.53066	16.3166	0	1.89206	3.11456	0	0	0	0	2.17255	increasing	1	1.43136	67.2825	0	#N/A	#N/A	#N/A	#N/A	#N/A	#N/A	#N/A	#N/A	#N/A
0531900388	1	72	0	1	1	#N/A	1	2.23118	1	2.79081	1	0	0	0	0	0	1.78331	64.7241	0	2.70945	17.1101	1	0	0	0	2.1908	8.93142	1	2.54499	43.2915	1	0	0	0	2.516	increasing	1	2.36486	62.5993	1	#N/A	#N/A	#N/A	#N/A	#N/A	#N/A	#N/A	#N/A	#N/A
0531900390	1	46	1	#N/A	1	#N/A	1	3.11382	1	3.86245	1	0	#N/A	0	#N/A	0	2.39283	81.0511	1	2.53034	95.3584	1	0	#N/A	0	2.02419	91.9356	0	2.58624	94.7188	1	#N/A	#N/A	#N/A	#N/A	#N/A	#N/A	#N/A	#N/A	#N/A	#N/A	#N/A	#N/A	#N/A	#N/A	#N/A	#N/A	#N/A	#N/A
0531900395	1	66	1	1	1	#N/A	1	2.25768	1	2.44785	1	0	0	0	0	0	2.14965	22.1447	0	2.62177	increasing	1	0	0	0	2.16005	20.2447	1	2.38541	13.439	1	0	0	0	2.43989	increasing	1	2.27991	32.1838	1	#N/A	#N/A	#N/A	#N/A	#N/A	#N/A	#N/A	#N/A	#N/A
0531900397	2	45	0	1	1	#N/A	1	2.58073	1	2.70065	1	#N/A	#N/A	#N/A	#N/A	#N/A	#N/A	#N/A	#N/A	#N/A	#N/A	#N/A	#N/A	#N/A	#N/A	#N/A	#N/A	#N/A	#N/A	#N/A	#N/A	#N/A	#N/A	#N/A	#N/A	#N/A	#N/A	#N/A	#N/A	#N/A	#N/A	#N/A	#N/A	#N/A	#N/A	#N/A	#N/A	#N/A	#N/A
0531900446	1	63	0	1	1	#N/A	1	2.57183	1	3.33153	1	0	0	0	0	0	2.09678	66.6858	0	2.77119	72.5127	1	0	0	0	2.26506	50.7926	1	2.44999	86.9046	1	0	0	0	2.54809	5.33263	1	2.00612	95.3173	0	#N/A	#N/A	#N/A	#N/A	#N/A	#N/A	#N/A	#N/A	#N/A
0531900447	1	53	0	1	1	#N/A	1	2.62394	1	3.04818	1	0	0	0	0	0	2.24404	58.4423	1	2.81619	41.4221	1	0	0	0	2.51928	21.4656	1	2.58402	65.7155	1	0	0	0	2.2908	53.6913	1	2.2517	84.0973	1	#N/A	#N/A	#N/A	#N/A	#N/A	#N/A	#N/A	#N/A	#N/A
0531900451	2	65	0	1	1	#N/A	1	3.34464	1	2.7596	1	0	0	0	0	0	2.3123	90.7587	1	2.46248	49.6343	1	0	0	0	2.74828	74.7034	1	#N/A	#N/A	#N/A	0	0	0	2.3001	91.0159	1	1.81103	88.8974	0	#N/A	#N/A	#N/A	#N/A	#N/A	#N/A	#N/A	#N/A	#N/A
0531900462	1	69	1	1	1	#N/A	1	4.08128	1	3.5584	1	0	0	0	0	0	3.36353	80.8534	1	3.02853	70.4985	1	0	0	0	2.63823	96.4026	1	2.5664	89.8389	1	0	0	0	3.23244	85.8442	1	1.92713	97.6896	0	#N/A	#N/A	#N/A	#N/A	#N/A	#N/A	#N/A	#N/A	#N/A
0531900477	1	56	0	0	0	1	1	3.20875	1	2.11562	0	0	0	0	0	0	2.92017	48.5751	1	2.17415	increasing	0	0	0	0	2.96999	42.3176	1	2.16529	increasing	0	0	#N/A	0	3.12094	18.3158	1	1.88434	41.6073	0	#N/A	#N/A	#N/A	#N/A	#N/A	#N/A	#N/A	#N/A	#N/A
0531900482	2	52	1	1	1	#N/A	1	3.37943	1	3.7636	1	0	0	0	0	0	2.12348	94.4925	0	3.04819	80.7568	1	0	0	0	2.05223	95.3321	0	2.84403	87.9808	1	0	0	0	2.18132	93.702	1	2.33766	96.2664	1	#N/A	#N/A	#N/A	#N/A	#N/A	#N/A	#N/A	#N/A	#N/A
0531900485	2	51	1	1	1	#N/A	1	2.17242	1	2.79954	1	0	0	0	0	0	2.03252	27.7256	0	2.49408	50.5874	1	0	0	0	2.23858	increasing	1	2.49258	50.758	1	0	0	0	2.14859	5.37441	0	2.05462	82.1381	0	#N/A	#N/A	#N/A	#N/A	#N/A	#N/A	#N/A	#N/A	#N/A
0531900490	1	62	1	1	1	#N/A	1	3.16837	1	3.32035	1	0	0	0	0	0	2.20962	89.064	1	3.01046	51.0346	1	0	0	0	2.20237	89.2462	1	2.72943	74.3864	1	0	0	0	2.70459	65.672	1	2.34394	89.4848	1	#N/A	#N/A	#N/A	#N/A	#N/A	#N/A	#N/A	#N/A	#N/A
0531900512	1	68	1	1	1	#N/A	1	2.78867	1	3.41702	1	0	0	0	0	0	1.21354	97.4987	0	2.65884	82.5808	1	0	0	0	1.42142	95.863	0	3.74814	increasing	1	0	0	0	2.18481	75.2257	1	2.01984	96.0298	0	#N/A	#N/A	#N/A	#N/A	#N/A	#N/A	#N/A	#N/A	#N/A
0531900513	1	64	1	0	1	#N/A	1	3.03316	1	3.30802	1	0	0	0	0	0	1.73995	94.9972	0	2.6781	76.5912	1	0	0	0	2.16815	86.4345	1	2.95258	55.9157	1	0	0	0	2.38822	77.4219	1	1.90805	96.066	0	#N/A	#N/A	#N/A	#N/A	#N/A	#N/A	#N/A	#N/A	#N/A
0531900519	1	58	1	1	1	#N/A	1	2.19964	1	2.52853	1	0	0	0	0	0	2.01106	35.4474	0	2.51344	3.42491	1	0	0	0	1.79192	61.2781	0	2.01954	69.2302	0	0	0	0	2.24019	increasing	1	1.98111	71.861	0	#N/A	#N/A	#N/A	#N/A	#N/A	#N/A	#N/A	#N/A	#N/A
0531900525	1	54	1	1	1	#N/A	1	2.54704	1	2.52555	1	0	0	0	1	1	2.18996	56.213	1	2.71146	increasing	1	#N/A	#N/A	#N/A	#N/A	#N/A	#N/A	#N/A	#N/A	#N/A	0	0	0	2.20296	54.8743	1	1.98364	71.4995	0	#N/A	#N/A	#N/A	#N/A	#N/A	#N/A	#N/A	#N/A	#N/A
0531900528	1	76	0	1	1	#N/A	1	3.36072	1	3.32802	1	0	0	0	0	0	2.129	94.1759	0	3.0175	51.1047	1	0	0	0	2.07076	94.9123	0	2.69032	77.006	1	0	0	0	1.98732	95.8092	0	2.12973	93.7095	0	#N/A	#N/A	#N/A	#N/A	#N/A	#N/A	#N/A	#N/A	#N/A
0531900533	1	57	0	1	1	#N/A	1	2.30917	1	2.85821	1	0	0	0	0	0	1.62534	79.6816	0	2.69661	31.1151	1	0	0	0	1.73619	73.6299	0	2.39406	65.7475	1	0	0	0	1.84168	66.2447	0	1.98864	86.617	0	#N/A	#N/A	#N/A	#N/A	#N/A	#N/A	#N/A	#N/A	#N/A
0531900558	2	76	0	1	1	#N/A	1	3.07723	1	3.20526	1	0	0	0	0	0	2.42241	77.9252	1	2.80895	59.8872	1	0	0	0	2.4178	78.1591	1	2.35646	85.889	1	#N/A	#N/A	#N/A	#N/A	#N/A	#N/A	#N/A	#N/A	#N/A	#N/A	#N/A	#N/A	#N/A	#N/A	#N/A	#N/A	#N/A	#N/A
0531900561	1	61	0	1	1	#N/A	1	2.207	1	3.69414	1	0	0	0	0	0	2.01742	35.5919	0	3.14836	71.5551	1	#N/A	#N/A	#N/A	#N/A	#N/A	#N/A	#N/A	#N/A	#N/A	#N/A	#N/A	#N/A	#N/A	#N/A	#N/A	#N/A	#N/A	#N/A	#N/A	#N/A	#N/A	#N/A	#N/A	#N/A	#N/A	#N/A	#N/A
0531900567	2	56	1	#N/A	1	#N/A	1	2.8197	1	3.0196	1	0	0	0	0	0	1.53826	94.913	0	2.68711	53.5452	1	0	0	0	1.88198	88.5921	0	2.13247	87.1155	0	0	0	0	1.75891	91.4446	0	1.85773	93.2006	0	#N/A	#N/A	#N/A	#N/A	#N/A	#N/A	#N/A	#N/A	#N/A
0531900571	2	46	0	1	1	#N/A	1	2.1531	1	3.14455	1	0	0	0	0	0	1.66542	67.9448	0	2.69538	64.4971	1	0	0	0	2.04596	22.0181	0	2.53126	75.6925	1	0	0	0	2.28796	increasing	1	2.38677	82.5922	1	#N/A	#N/A	#N/A	#N/A	#N/A	#N/A	#N/A	#N/A	#N/A
0531900575	2	64	0	1	1	#N/A	1	2.76932	1	3.50235	1	0	0	0	0	0	1.58439	93.6269	0	2.8385	78.3403	1	0	0	0	1.90329	86.5336	0	2.46951	90.7569	1	0	0	0	2.48425	48.2104	1	1.98615	96.984	0	#N/A	#N/A	#N/A	#N/A	#N/A	#N/A	#N/A	#N/A	#N/A
0531900580	1	71	0	1	1	#N/A	1	3.03546	1	2.85186	1	#N/A	#N/A	#N/A	#N/A	#N/A	#N/A	#N/A	#N/A	#N/A	#N/A	#N/A	#N/A	#N/A	#N/A	#N/A	#N/A	#N/A	#N/A	#N/A	#N/A	0	0	0	2.24629	83.8283	1	2.22029	76.7502	0	#N/A	#N/A	#N/A	#N/A	#N/A	#N/A	#N/A	#N/A	#N/A
0531900589	2	50	0	0	0	1	1	2.18332	1	2.89257	1	0	0	0	0	0	1.49665	79.9499	0	2.62097	46.553	1	0	0	0	1.7297	65.2413	0	2.1339	82.6746	0	0	0	0	1.87274	51.4252	0	2.01984	86.7058	0	#N/A	#N/A	#N/A	#N/A	#N/A	#N/A	#N/A	#N/A	#N/A
0531900592	1	53	0	#N/A	0	1	1	2.33509	1	3.28024	1	0	0	0	0	0	2.15385	34.2781	1	2.98259	49.6348	1	0	0	0	2.11503	39.9363	0	2.74462	70.9041	1	0	0	0	2.36464	increasing	1	2.38076	87.4415	1	#N/A	#N/A	#N/A	#N/A	#N/A	#N/A	#N/A	#N/A	#N/A
0531900599	1	43	1	1	1	#N/A	1	3.26938	1	3.04882	1	0	0	0	0	0	2.14113	92.6068	0	2.7906	44.8605	1	0	0	0	2.15239	92.4112	1	2.38215	78.5258	1	0	0	0	2.2824	89.7439	1	2.0961	88.9292	0	#N/A	#N/A	#N/A	#N/A	#N/A	#N/A	#N/A	#N/A	#N/A
0531900606	2	42	0	1	1	#N/A	1	2.07936	0	3.13482	1	#N/A	#N/A	#N/A	#N/A	#N/A	#N/A	#N/A	#N/A	#N/A	#N/A	#N/A	#N/A	#N/A	#N/A	#N/A	#N/A	#N/A	#N/A	#N/A	#N/A	#N/A	#N/A	#N/A	#N/A	#N/A	#N/A	#N/A	#N/A	#N/A	#N/A	#N/A	#N/A	#N/A	#N/A	#N/A	#N/A	#N/A	#N/A
0531900614	1	49	1	1	1	1	1	3.39719	1	3.72791	1	0	0	0	0	0	2.37439	90.5478	1	3.08598	77.207	1	#N/A	#N/A	#N/A	#N/A	#N/A	#N/A	#N/A	#N/A	#N/A	0	0	0	2.58179	84.7374	1	2.50009	94.0995	1	#N/A	#N/A	#N/A	#N/A	#N/A	#N/A	#N/A	#N/A	#N/A
0531900623	1	64	1	1	1	#N/A	1	2.15136	0	2.57479	1	#N/A	#N/A	#N/A	#N/A	#N/A	#N/A	#N/A	#N/A	#N/A	#N/A	#N/A	#N/A	#N/A	#N/A	#N/A	#N/A	#N/A	#N/A	#N/A	#N/A	0	0	0	1.63347	70.1484	0	1.95787	76.0435	0	#N/A	#N/A	#N/A	#N/A	#N/A	#N/A	#N/A	#N/A	#N/A
0531900632	1	52	0	1	1	1	1	3.26283	1	2.77521	1	0	0	0	0	0	2.71216	71.8984	1	2.78238	increasing	1	0	0	0	2.4983	82.8473	1	2.21432	72.636	0	0	0	0	2.6031	78.1515	1	#N/A	#N/A	#N/A	#N/A	#N/A	#N/A	#N/A	#N/A	#N/A	#N/A	#N/A	#N/A
0531900635	2	70	0	1	1	1	1	2.89081	1	3.39358	1	0	0	0	0	0	2.18996	80.1894	1	3.22791	31.7272	1	0	0	0	2.03196	86.2706	0	2.72891	78.388	1	0	0	0	2.26993	76.1581	1	2.43028	89.1543	1	#N/A	#N/A	#N/A	#N/A	#N/A	#N/A	#N/A	#N/A	#N/A
0531900650	2	67	0	1	1	#N/A	1	2.27771	1	2.78109	1	0	0	0	0	0	1.53273	82.4456	0	2.55161	41.1142	1	0	0	0	2.2275	10.9763	1	2.14236	77.152	0	0	0	0	2.01629	45.4654	0	1.5463	94.3324	0	#N/A	#N/A	#N/A	#N/A	#N/A	#N/A	#N/A	#N/A	#N/A
0531900663	1	30	0	1	1	#N/A	1	1.9113	0	2.54269	1	#N/A	#N/A	#N/A	#N/A	#N/A	#N/A	#N/A	#N/A	#N/A	#N/A	#N/A	0	0	0	1.7297	34.5977	0	2.14792	59.8791	0	0	0	0	2.51208	increasing	1	1.91329	76.7453	0	#N/A	#N/A	#N/A	#N/A	#N/A	#N/A	#N/A	#N/A	#N/A
0531900678	1	58	1	1	1	#N/A	1	3.77638	1	3.20969	1	0	0	0	0	0	3.20246	73.3385	1	3.21467	increasing	1	0	0	0	3.51508	45.2171	1	2.71349	68.1419	1	0	0	0	3.79946	increasing	1	2.44399	82.8997	1	#N/A	#N/A	#N/A	#N/A	#N/A	#N/A	#N/A	#N/A	#N/A
0531900681	2	58	0	1	1	#N/A	1	2.39682	1	3.05577	1	0	0	0	0	0	2.61559	increasing	1	2.96292	19.2661	1	0	0	0	2.64235	increasing	1	2.69304	56.6717	1	0	0	0	2.68127	increasing	1	2.21144	85.7643	0	#N/A	#N/A	#N/A	#N/A	#N/A	#N/A	#N/A	#N/A	#N/A
0531900690	2	62	0	1	1	#N/A	1	2.37338	1	2.4536	1	0	0	0	0	0	1.90212	66.495	0	2.43379	4.47394	1	0	0	0	1.83006	71.6823	0	2.16873	48.2741	0	#N/A	#N/A	#N/A	#N/A	#N/A	#N/A	#N/A	#N/A	#N/A	#N/A	#N/A	#N/A	#N/A	#N/A	#N/A	#N/A	#N/A	#N/A
0531900706	2	49	0	1	1	#N/A	1	2.24168	1	2.41972	1	0	0	0	0	0	1.67948	73.0154	0	2.34842	15.1988	1	0	0	0	1.93212	51.2668	0	2.25914	31.0275	1	0	0	0	2.26975	increasing	1	1.74307	79.2466	0	#N/A	#N/A	#N/A	#N/A	#N/A	#N/A	#N/A	#N/A	#N/A
0531900707	2	66	1	1	1	#N/A	1	2.99936	1	3.58963	1	0	0	0	0	0	2.19027	84.5638	1	2.5541	90.809	1	0	0	0	2.50334	68.1538	1	2.42773	93.1359	1	0	0	0	3.19799	increasing	1	1.88916	98.0321	0	#N/A	#N/A	#N/A	#N/A	#N/A	#N/A	#N/A	#N/A	#N/A
0531900712	2	58	0	1	1	#N/A	1	2.75257	1	2.68382	1	0	0	0	1	1	2.05815	79.9307	0	2.49633	35.1334	1	#N/A	#N/A	#N/A	#N/A	#N/A	#N/A	#N/A	#N/A	#N/A	0	0	0	2.54547	37.9953	1	1.98615	80.106	0	#N/A	#N/A	#N/A	#N/A	#N/A	#N/A	#N/A	#N/A	#N/A
0531900713	1	44	0	1	1	#N/A	1	2.85988	1	2.94664	1	0	0	0	0	0	2.26058	74.9443	1	2.79684	29.2049	1	0	0	0	2.52929	53.3645	1	2.48014	65.9156	1	0	0	0	2.27191	74.2782	1	2.27249	78.9128	1	#N/A	#N/A	#N/A	#N/A	#N/A	#N/A	#N/A	#N/A	#N/A
0531900716	1	56	0	1	1	#N/A	1	3.8236	1	3.60709	1	1	0	1	#N/A	1	3.39622	62.6306	1	2.83069	83.2866	1	0	0	0	3.53663	48.3615	1	2.78812	84.8494	1	0	0	0	3.63734	34.8814	1	2.29885	95.1058	1	#N/A	#N/A	#N/A	#N/A	#N/A	#N/A	#N/A	#N/A	#N/A
0531900752	1	66	0	1	1	#N/A	1	2.44943	1	3.14311	1	0	0	0	1	1	2.01106	63.7827	0	2.59637	71.6553	1	0	0	0	1.77072	79.3269	0	2.31895	85.0696	1	0	0	0	2.42698	5.05659	1	1.91367	94.1716	0	#N/A	#N/A	#N/A	#N/A	#N/A	#N/A	#N/A	#N/A	#N/A
0531900754	2	61	1	1	1	#N/A	1	2.23346	1	2.30978	1	0	0	0	0	0	1.59797	77.3037	0	2.16463	28.5506	0	0	0	0	1.86497	57.5295	0	2.26204	10.4609	1	0	0	0	1.89402	54.5504	0	1.91926	59.6027	0	#N/A	#N/A	#N/A	#N/A	#N/A	#N/A	#N/A	#N/A	#N/A
0531900759	1	53	0	#N/A	0	1	1	2.97042	1	3.32668	1	0	0	0	0	0	2.13354	85.5331	0	2.82554	68.4926	1	0	0	0	2.3529	75.9555	1	2.50505	84.9613	1	0	0	0	2.66568	50.4792	1	2.25309	91.602	1	#N/A	#N/A	#N/A	#N/A	#N/A	#N/A	#N/A	#N/A	#N/A
0531900763	2	64	0	#N/A	0	1	1	3.56324	1	3.44307	1	#N/A	#N/A	#N/A	#N/A	#N/A	2.52226	90.9253	1	2.70865	81.597	1	0	0	0	1.89097	97.8999	0	2.16633	94.7465	0	0	0	0	2.37158	93.5937	1	2.01497	96.3031	0	#N/A	#N/A	#N/A	#N/A	#N/A	#N/A	#N/A	#N/A	#N/A
0531900766	2	42	0	1	1	#N/A	1	2.29902	1	2.74897	1	0	0	0	1	1	1.54304	82.8768	0	2.53546	38.9063	1	0	0	0	1.68946	75.8087	0	2.27253	66.733	1	#N/A	#N/A	#N/A	#N/A	#N/A	#N/A	#N/A	#N/A	#N/A	#N/A	#N/A	#N/A	#N/A	#N/A	#N/A	#N/A	#N/A	#N/A
0531900770	2	54	0	0	0	1	1	2.83449	1	3.23978	1	0	0	0	1	1	2.0672	83.0326	0	2.8182	62.1542	1	0	0	0	1.86583	89.3824	0	2.60249	76.9919	1	0	0	0	2.0378	84.1531	0	2.19685	90.9935	0	#N/A	#N/A	#N/A	#N/A	#N/A	#N/A	#N/A	#N/A	#N/A
0531900784	2	58	0	1	1	#N/A	1	3.05372	1	2.62146	1	0	0	0	0	0	2.42769	76.41	1	2.8182	increasing	1	0	0	0	2.11741	88.4988	0	2.48407	27.1853	1	0	0	0	2.47476	73.6994	1	2.11446	69.048	0	#N/A	#N/A	#N/A	#N/A	#N/A	#N/A	#N/A	#N/A	#N/A
0531900813	2	42	1	0	1	#N/A	1	2.55958	1	3.09155	1	0	0	0	0	0	1.65548	87.7709	0	#N/A	#N/A	#N/A	0	0	0	1.66413	87.5193	0	#N/A	#N/A	#N/A	#N/A	#N/A	#N/A	#N/A	#N/A	#N/A	#N/A	#N/A	#N/A	#N/A	#N/A	#N/A	#N/A	#N/A	#N/A	#N/A	#N/A	#N/A
0531900829	2	53	0	1	1	#N/A	1	2.86001	1	3.21077	1	#N/A	#N/A	#N/A	#N/A	#N/A	#N/A	#N/A	#N/A	#N/A	#N/A	#N/A	#N/A	#N/A	#N/A	#N/A	#N/A	#N/A	#N/A	#N/A	#N/A	#N/A	#N/A	#N/A	#N/A	#N/A	#N/A	#N/A	#N/A	#N/A	#N/A	#N/A	#N/A	#N/A	#N/A	#N/A	#N/A	#N/A	#N/A
0531900835	1	72	1	#N/A	1	#N/A	1	3.67937	1	4.00458	1	0	0	0	0	0	2.4154	94.5743	1	3.41221	74.4431	1	0	0	0	2.71941	89.0528	1	3.24959	82.4284	1	0	0	0	2.68589	89.8675	1	2.88091	92.4871	1	#N/A	#N/A	#N/A	#N/A	#N/A	#N/A	#N/A	#N/A	#N/A
0531900840	1	54	0	1	1	#N/A	1	2.48434	1	2.96673	1	0	0	0	0	0	1.73718	82.3704	0	2.64977	51.8559	1	0	0	0	1.91934	73.0121	0	2.41972	71.6989	1	0	0	0	1.91078	73.5453	0	1.92478	91.0189	0	#N/A	#N/A	#N/A	#N/A	#N/A	#N/A	#N/A	#N/A	#N/A
0531900861	2	55	1	1	1	#N/A	1	2.12673	0	3.22945	1	0	0	0	#N/A	0	2.13161	increasing	0	2.42274	84.4439	1	#N/A	#N/A	#N/A	#N/A	#N/A	#N/A	#N/A	#N/A	#N/A	#N/A	#N/A	#N/A	#N/A	#N/A	#N/A	#N/A	#N/A	#N/A	#N/A	#N/A	#N/A	#N/A	#N/A	#N/A	#N/A	#N/A	#N/A
0531900875	2	49	1	0	1	#N/A	1	3.46203	1	3.45495	1	#N/A	#N/A	#N/A	#N/A	#N/A	#N/A	#N/A	#N/A	#N/A	#N/A	#N/A	#N/A	#N/A	#N/A	#N/A	#N/A	#N/A	#N/A	#N/A	#N/A	#N/A	#N/A	#N/A	#N/A	#N/A	#N/A	#N/A	#N/A	#N/A	#N/A	#N/A	#N/A	#N/A	#N/A	#N/A	#N/A	#N/A	#N/A
0531900882	2	74	1	0	1	#N/A	1	1.68974	0	2.11412	0	0	0	0	0	0	1.4285	46.145	0	1.87849	42.1982	0	#N/A	#N/A	#N/A	#N/A	#N/A	#N/A	#N/A	#N/A	#N/A	0	#N/A	0	1.61987	15.1701	0	1.11394	90.7014	0	#N/A	#N/A	#N/A	#N/A	#N/A	#N/A	#N/A	#N/A	#N/A
0531900886	1	48	1	#N/A	1	#N/A	1	2.23188	1	2.90827	1	0	0	0	0	0	1.83041	60.6795	0	2.60427	50.403	1	#N/A	1	1	#N/A	#N/A	#N/A	#N/A	#N/A	#N/A	#N/A	#N/A	#N/A	#N/A	#N/A	#N/A	#N/A	#N/A	#N/A	#N/A	#N/A	#N/A	#N/A	#N/A	#N/A	#N/A	#N/A	#N/A
0531900913	2	63	1	1	1	#N/A	1	2.58415	1	3.19332	1	0	0	0	0	0	2.30072	48.0571	1	2.73684	65.0859	1	#N/A	#N/A	#N/A	2.69385	increasing	1	2.31439	86.8406	1	0	0	0	2.97123	increasing	1	2.15761	90.8477	0	#N/A	#N/A	#N/A	#N/A	#N/A	#N/A	#N/A	#N/A	#N/A
0531900943	2	57	0	1	1	#N/A	1	3.40638	1	3.85278	1	0	0	0	0	0	2.83985	72.8975	1	2.82786	90.5704	1	#N/A	#N/A	#N/A	#N/A	#N/A	#N/A	#N/A	#N/A	#N/A	0	0	0	3.03519	57.4812	1	1.9565	98.7441	0	#N/A	#N/A	#N/A	#N/A	#N/A	#N/A	#N/A	#N/A	#N/A
0531900944	1	40	0	1	1	#N/A	1	2.83381	1	3.22407	1	#N/A	#N/A	#N/A	#N/A	#N/A	#N/A	#N/A	#N/A	#N/A	#N/A	#N/A	#N/A	#N/A	#N/A	#N/A	#N/A	#N/A	#N/A	#N/A	#N/A	0	0	0	2.50889	52.7538	1	#N/A	#N/A	#N/A	#N/A	#N/A	#N/A	#N/A	#N/A	#N/A	#N/A	#N/A	#N/A
0531900973	2	46	0	1	1	#N/A	1	1.79961	0	1.88135	0	0	0	0	0	0	1.86153	increasing	0	2.2522	increasing	1	0	0	0	2.11365	increasing	0	2.35516	increasing	1	0	0	0	2.31494	increasing	1	1.75195	26.1095	0	#N/A	#N/A	#N/A	#N/A	#N/A	#N/A	#N/A	#N/A	#N/A
0531900976	1	44	1	1	1	#N/A	1	3.04095	1	3.29808	1	0	0	0	0	0	2.36378	79.0422	1	2.93755	56.4297	1	0	0	0	2.89167	29.1136	1	2.83721	65.4286	1	0	0	0	2.50504	70.9513	1	2.74022	72.3577	1	#N/A	#N/A	#N/A	#N/A	#N/A	#N/A	#N/A	#N/A	#N/A
0531900979	1	70	0	1	1	#N/A	1	3.52103	1	3.47874	1	0	0	0	0	0	2.60294	87.9508	1	3.0235	64.966	1	0	0	0	2.53257	89.7579	1	2.7991	79.1162	1	0	0	0	2.77445	82.1015	1	#N/A	#N/A	#N/A	#N/A	#N/A	#N/A	#N/A	#N/A	#N/A	#N/A	#N/A	#N/A
0531901004	1	43	1	1	1	#N/A	1	2.22861	1	2.03572	0	#N/A	#N/A	#N/A	#N/A	#N/A	#N/A	#N/A	#N/A	#N/A	#N/A	#N/A	#N/A	#N/A	#N/A	#N/A	#N/A	#N/A	#N/A	#N/A	#N/A	#N/A	#N/A	#N/A	#N/A	#N/A	#N/A	#N/A	#N/A	#N/A	#N/A	#N/A	#N/A	#N/A	#N/A	#N/A	#N/A	#N/A	#N/A
0531901015	2	66	1	#N/A	1	#N/A	1	3.07935	1	2.86614	1	0	0	0	0	0	2.56213	69.6651	1	2.63951	40.7114	1	#N/A	#N/A	#N/A	#N/A	#N/A	#N/A	#N/A	#N/A	#N/A	0	0	0	2.80587	46.7644	1	2.12227	82.0758	0	#N/A	#N/A	#N/A	#N/A	#N/A	#N/A	#N/A	#N/A	#N/A
0531901034	2	48	1	1	1	#N/A	1	2.24248	1	3.13739	1	0	0	0	0	0	1.42654	85.2096	0	2.6118	70.2376	1	0	0	0	1.67688	73.2291	0	2.366	83.1325	1	0	0	0	2.28259	increasing	1	2.15833	89.5712	0	#N/A	#N/A	#N/A	#N/A	#N/A	#N/A	#N/A	#N/A	#N/A
0531901052	1	41	0	1	1	#N/A	1	2.28791	1	1.87728	0	0	1	1	#N/A	1	0.710788	97.8565	0	1.90382	increasing	0	1	1	1	2.46536	increasing	1	2.07455	increasing	0	0	1	1	2.89673	increasing	1	1.69293	35.053	0	#N/A	#N/A	#N/A	#N/A	#N/A	#N/A	#N/A	#N/A	#N/A
[truncated: 12 more columns]

## Sheet: Cured group at 3 m (n=121)
Full PID	Sex	Age	Baseline_SS FECT result	Baseline_SS APCT result	Baseline_SS fecal result	Baseline_ddPCR_result	Baseline_Fecal+ddPCR_result	Baseline_SR_UIgG_logX+1	Baseline_SR_UIgG_result_140.7	Baseline_SR_SIgG_logX+1	Baseline_SR_SIgG_result_174.4	FU3M_SS FECT result	FU3M_SS APCT result	FU3M_SS fecal result	FU3M_ddPCR_result	FU3M_Fecal+ddPCR_result	FU3M_SR_UIgG_logX+1	FU3M_SR_UIgG_%Ab reduction	FU3M_SR_UIgG_result	FU3M_SR_SIgG_logX+1	FU3M_SR-SIgG_%Ab reduction	FU3M_SR_SIgG_result	FU6M_SS FECT result	FU6M_SS APCT result	FU6M_SS fecal result	FU6M_SR_UIgG_unitlogX+1	FU6M_SR_UIgG_%Ab reduction	FU6M_SR_UIgG_result	FU6M_SR_SIgG_logX+1	FU6M_SR_SIgG_%Ab reduction	FU6M_SR_SIgG_result	FU9M_SS FECT result	FU9M_SS APCT result	FU9M_SS fecal result	FU9M_SR_UIgG_logX+1	FU9M_SR_UIgG_%Ab reduction	FU9M_SR_UIgG_result	FU9M_SR_SIgG_logX+1	FU9M_SR_SIgG_%Ab reduction	FU9M_SR_SIgG_result	FU12M_SS FECT result	FU12M_SS APCT result	FU12M_SS fecal result	FU12M_ddPCR_result	FU12M_ddPCR+fecal_result	FU12M_other parasite result	FU12M_SR_UIgG_logX+1	FU12M_SR_UIgG_%Ab reduction	FU12M_SR_UIgG_result
0441900016	1	51	1	N/A	1	1	1	3.04932	1	2.66038	1	0	0	0	0	0	2.26063	83.808	1	1.94463	80.935	0	0	0	0	2.09059	89.0826	0	1.6422	90.6081	0	0	0	0	1.83979	93.9112	0	1.73609	88.2886	0	0	0	0	0	0	0	2.09186	89.0504	0
0441900020	2	40	1	1	1	1	1	3.71184	1	3.02138	1	0	N/A	0	0	0	2.24263	96.6242	1	2.62842	59.5957	1	0	0	0	2.1227	97.4435	0	2.18936	85.359	0	0	0	0	2.03825	97.8986	0	2.28523	81.7188	1	0	0	0	0	0	0	2.2276	96.7397	1
0441900235	1	54	0	1	1	1	1	2.72882	1	2.47963	1	0	0	0	0	0	2.30703	62.2536	1	2.26898	38.5606	1	0	0	0	2.0158	80.7872	0	2.56584	increasing	1	0	0	0	1.83979	87.2514	0	2.00183	66.9405	0	0	0	0	0	0	0	1.68925	91.0407	0
0441900248	1	55	0	1	1	1	1	3.0074	1	3.10703	1	0	0	0	0	0	2.2557	82.3675	1	2.42078	79.4676	1	0	0	0	1.88363	92.5708	0	2.32683	83.4768	1	0	0	0	1.92011	91.9112	0	1.61063	96.8871	0	0	0	0	0	0	0	1.7262	94.8597	0
0441900255	1	74	0	1	1	1	1	3.20748	1	2.99861	1	0	0	0	0	0	2.75054	65.1215	1	2.68255	51.7534	1	0	0	0	2.19687	90.2971	1	2.3785	76.0943	1	0	0	0	2.02672	93.4624	0	1.82207	93.4341	0	0	0	0	0	0	0	1.96111	94.3879	0
0441900282	1	67	1	1	1	1	1	3.14079	1	2.82714	1	0	0	0	0	0	2.60611	70.856	1	2.61353	38.9093	1	0	N/A	0	2.75513	58.8958	1	2.33487	67.9104	1	0	0	0	2.0434	92.0756	0	2.08963	81.82	0	0	0	0	0	0	0	1.61556	97.0864	0
0441900283	2	50	0	#N/A	1	0	1	3.51432	1	3.43101	1	0	N/A	0	0	0	2.24871	94.6041	1	2.84507	74.0818	1	0	N/A	0	2.15519	95.6554	1	2.55779	86.6421	1	0	#N/A	0	1.85583	97.8346	0	2.10955	95.265	0	0	N/A	0	#N/A	0	0	1.76024	98.2684	0
0441900350	1	59	0	1	1	1	1	3.40673	1	2.85598	1	0	0	0	0	0	2.53891	86.4765	1	2.28464	73.2697	1	0	0	0	1.96252	96.4421	0	1.59545	94.6431	0	0	0	0	1.6486	98.2932	0	1.5839	94.7874	0	0	0	0	0	0	0	1.54586	98.6611	0
0441900374	1	60	1	0	1	1	1	3.49806	1	3.30566	1	0	0	0	0	0	2.6843	84.6723	1	2.80857	68.1978	1	0	0	0	2.1539	95.503	1	2.09199	93.9323	0	#N/A	#N/A	#N/A	2.04848	96.4791	0	1.97965	95.3266	0	#N/A	N/A	#N/A	#N/A	#N/A	#N/A	#N/A	#N/A	#N/A
0441900453	2	75	0	1	1	1	1	3.31265	1	3.11626	1	0	N/A	0	0	0	2.84413	66.0323	1	2.77005	54.982	1	0	N/A	0	2.37237	88.5689	1	2.27415	85.6813	1	0	#N/A	0	2.18729	92.5523	1	2.05278	91.4297	0	0	N/A	0	#N/A	0	0	2.39413	87.9792	1
0441900456	1	59	1	1	1	#N/A	1	3.15669	1	2.34881	1	0	N/A	0	0	0	2.57226	74.0154	1	1.9655	58.8935	0	#N/A	#N/A	#N/A	#N/A	#N/A	#N/A	#N/A	#N/A	#N/A	0	#N/A	0	1.89351	94.6106	0	1.6234	81.5466	0	0	0	0	#N/A	0	0	1.82501	95.4072	0
0441900491	1	55	1	N/A	1	#N/A	1	2.82596	1	2.02797	0	0	N/A	0	#N/A	0	2.11682	80.5836	0	1.93575	19.313	0	0	0	0	1.88736	88.6139	0	1.74238	48.6466	0	0	0	0	2.12346	80.2822	0	1.67352	56.3153	0	0	0	0	0	0	0	2.04121	83.7096	0
0441900535	2	62	1	1	1	1	1	3.23903	1	2.43297	1	0	0	0	0	0	2.57657	78.2911	1	2.19439	42.4242	0	0	N/A	0	1.99769	94.3176	0	1.71193	81.291	0	0	#N/A	0	2.50025	81.7987	1	1.76858	78.6325	0	0	0	0	0	0	0	2.04007	93.7293	0
0441900537	2	66	1	1	1	1	1	3.86338	1	2.27965	1	0	0	0	0	0	1.6962	99.3331	0	1.69387	74.4361	0	0	0	0	1.5596	99.5168	0	1.26365	90.8387	0	0	0	0	1.55233	99.525	0	#N/A	#N/A	#N/A	0	0	0	#N/A	0	0	1.49958	99.5809	0
0441900538	1	59	1	#N/A	1	#N/A	1	3.74834	1	2.49414	1	0	N/A	0	#N/A	0	2.64748	92.0888	1	2.19816	49.574	0	0	N/A	0	2.82636	88.0477	1	1.61593	87.0417	0	1	#N/A	0	2.9638	83.5916	1	#N/A	#N/A	#N/A	0	0	0	0	0	0	2.24743	96.8616	1
0441900540	1	69	0	1	1	#N/A	1	3.40342	1	2.90294	1	0	N/A	0	0	0	3.55265	increasing	1	2.69293	38.3909	1	0	N/A	0	3.50902	increasing	1	2.44221	65.4665	1	0	0	0	2.72132	79.2389	1	2.20921	79.8571	0	0	0	0	0	0	0	2.64116	82.7447	1
0441900570	1	62	1	1	1	1	1	3.86338	1	2.52576	1	0	N/A	0	0	0	3.8427	4.65238	1	1.94463	73.9864	0	0	0	0	3.58271	47.6067	1	1.63774	87.3188	0	0	0	0	3.48114	58.5357	1	1.67705	86.0894	0	0	0	0	0	0	0	4.42618	increasing	1
0441900603	1	43	0	1	1	1	1	3.86338	1	2.11552	0	0	0	0	0	0	3.64216	39.9196	1	1.98738	25.7483	0	0	0	0	3.30686	72.2464	1	1.97218	28.3295	0	0	0	0	3.26303	74.9115	1	2.04306	15.4862	0	0	0	0	0	0	0	2.6375	94.0684	1
0441900612	1	61	1	1	1	1	1	3.41262	1	3.29284	1	0	0	0	0	0	2.33112	91.7466	1	2.69401	74.8514	1	0	N/A	0	2.2306	93.4599	1	2.21748	91.6396	0	1	0	1	2.51271	87.442	1	2.14619	92.9131	0	0	0	0	#N/A	0	0	2.4055	90.1975	1
0441900619	1	47	1	1	1	1	1	3.13836	1	2.64805	1	0	0	0	0	0	2.30942	85.2346	1	2.33747	51.202	1	0	0	0	2.125	90.3685	0	1.76878	86.9907	0	0	#N/A	0	1.71361	96.3095	0	1.96516	79.4239	0	0	0	0	0	0	0	2.04689	91.9659	0
0441900673	1	80	0	1	1	#N/A	1	3.48744	1	2.83266	1	0	0	0	0	0	2.50801	89.5443	1	2.59409	42.3285	1	0	0	0	3.29461	35.8666	1	2.1651	78.6159	0	#N/A	#N/A	#N/A	#N/A	#N/A	#N/A	#N/A	#N/A	#N/A	#N/A	N/A	#N/A	#N/A	#N/A	#N/A	2.1075	95.862	0
0441900682	1	61	0	1	1	1	1	3.67382	1	3.09549	1	0	0	0	0	0	3.26418	61.0761	1	2.87222	40.2288	1	0	N/A	0	2.8902	83.5593	1	2.27126	85.0793	1	0	0	0	2.73185	88.589	1	2.23468	86.291	0	#N/A	N/A	#N/A	#N/A	#N/A	#N/A	2.33692	95.4165	1
0441900686	1	49	0	1	1	#N/A	1	2.96801	1	2.84646	1	0	0	0	0	0	2.5555	61.3864	1	2.69078	30.1683	1	0	0	0	2.19346	83.2842	1	2.21152	76.9325	0	#N/A	#N/A	#N/A	#N/A	#N/A	#N/A	#N/A	#N/A	#N/A	0	0	0	#N/A	0	0	2.07633	87.2612	0
0441900690	1	54	0	1	1	1	1	3.33851	1	3.05755	1	0	0	0	0	0	1.944	96.0123	0	2.13527	88.1175	0	0	0	0	1.66276	97.9351	0	1.45975	97.5608	0	0	0	0	1.53276	98.4811	0	1.49969	97.3174	0	0	0	0	0	0	0	1.58822	98.268	0
0441900693	1	55	0	1	1	#N/A	1	3.69758	1	2.78913	1	0	0	0	0	0	3.20365	67.946	1	2.35307	63.4649	1	0	N/A	0	2.66682	90.702	1	2.05333	81.7589	0	#N/A	#N/A	#N/A	#N/A	#N/A	#N/A	#N/A	#N/A	#N/A	0	0	0	#N/A	0	0	2.51506	93.45	1
0441900739	1	75	1	1	1	#N/A	1	3.48744	1	2.94536	1	0	0	0	0	0	2.55145	88.4408	1	2.35027	74.6799	1	#N/A	#N/A	#N/A	1.70385	98.3861	0	1.93493	90.3396	0	0	0	0	1.82577	97.8525	0	1.77812	93.3019	0	0	0	0	#N/A	0	0	2.24256	94.3406	1
0441900764	1	64	1	0	1	#N/A	1	3.39197	1	2.56446	1	0	N/A	0	0	0	2.42909	89.1439	1	2.15107	61.5654	0	#N/A	#N/A	#N/A	#N/A	#N/A	#N/A	#N/A	#N/A	#N/A	0	#N/A	0	2.45242	88.5424	1	1.95698	75.5156	0	#N/A	N/A	#N/A	#N/A	#N/A	#N/A	#N/A	#N/A	#N/A
0441900773	2	62	0	1	1	#N/A	1	2.95222	1	2.81245	1	0	N/A	0	0	0	2.60314	55.2978	1	2.92732	increasing	1	0	1	1	2.55992	59.543	1	2.64718	31.6997	1	#N/A	#N/A	#N/A	#N/A	#N/A	#N/A	#N/A	#N/A	#N/A	#N/A	N/A	#N/A	#N/A	#N/A	#N/A	#N/A	#N/A	#N/A
0441900775	2	32	1	1	1	1	1	3.86338	1	3.86224	1	0	0	0	0	0	3.52304	54.3343	1	3.51598	54.9529	1	0	0	0	2.62868	94.1879	1	2.49728	95.6976	1	0	0	0	2.14527	98.0997	0	2.32448	97.1144	1	0	0	0	0	0	0	2.19561	97.8644	1
0441900840	1	63	0	1	1	1	1	3.46554	1	1.3659	0	0	0	0	0	0	2.72007	82.059	1	2.2998	increasing	1	0	0	0	2.47685	89.7669	1	1.82235	increasing	0	0	0	0	2.37107	91.9865	1	1.83773	increasing	0	0	0	0	0	0	0	2.05246	96.1699	0
0441900843	1	58	1	1	1	1	1	2.68699	1	2.04118	0	0	N/A	0	0	0	2.22671	65.4831	1	1.8142	41.0784	0	0	0	0	2.15296	70.9065	1	1.51929	70.574	0	0	0	0	2.01344	78.9569	0	1.58883	65.3043	0	0	0	0	0	0	0	1.97887	80.5828	0
0441900925	2	45	1	0	1	0	1	3.27763	1	1.90663	0	0	N/A	0	0	0	2.72373	72.1063	1	2.18721	increasing	0	0	N/A	0	2.76311	69.454	1	1.94359	increasing	0	0	#N/A	0	2.58499	79.7483	1	1.89967	1.6094	0	0	0	0	0	0	0	2.24174	90.8412	1
0441900964	1	61	1	1	1	1	1	3.18422	1	2.65673	1	0	0	0	0	0	2.12708	91.2926	0	1.98903	78.6803	0	0	0	0	2.43889	82.0787	1	1.68406	89.5479	0	0	0	0	1.95217	94.2009	0	1.59813	91.4638	0	0	0	0	0	0	0	1.97753	93.8483	0
0441900997	2	ND	0	1	1	#N/A	1	1.84775	0	1.44196	0	0	N/A	0	#N/A	0	1.77838	14.9741	0	1.29989	28.9474	0	0	N/A	0	1.62415	40.8213	0	1.43231	2.27941	0	0	#N/A	0	1.51087	54.7383	0	1.33766	22.15	0	0	0	0	0	0	0	1.47313	58.6258	0
0441901023	2	ND	0	1	1	1	1	3.60319	1	2.39047	1	0	N/A	0	0	0	3.39763	37.7162	1	2.15985	41.3681	0	0	0	0	2.66069	88.6064	1	1.71804	79.0616	0	0	#N/A	0	2.33397	94.6436	1	1.48458	87.9381	0	0	0	0	0	0	0	2.31174	94.9121	1
0441901054	1	62	0	1	1	#N/A	1	2.38135	1	2.31995	1	0	N/A	0	#N/A	0	1.90718	66.7167	0	1.91728	60.7232	0	0	0	0	1.60763	83.5094	0	#N/A	#N/A	#N/A	#N/A	N/A	#N/A	#N/A	#N/A	#N/A	1.89421	62.7804	0	0	0	0	#N/A	0	0	2.6404	increasing	1
0441901057	2	78	0	0	0	1	1	2.373	1	1.72694	0	0	0	0	0	0	2.15675	39.3885	1	1.62916	20.5449	0	#N/A	#N/A	#N/A	1.64568	81.6098	0	1.68038	10.3598	0	0	0	0	2.08923	48.1776	0	1.62379	21.5439	0	0	0	0	#N/A	0	0	2.21022	31.3917	1
0441901058	2	61	0	0	0	1	1	3.43644	1	3.18	1	0	0	0	0	0	0.710154	99.8487	0	2.53761	77.2681	1	0	0	0	1.48682	98.9132	0	2.28229	87.4019	1	0	0	0	1.9063	97.0853	0	#N/A	#N/A	#N/A	0	0	0	1	1	0	1.90849	97.0704	0
0441901060	2	78	0	1	1	#N/A	1	3.31449	1	3.84675	1	0	0	0	0	0	2.6002	80.7323	1	2.75885	91.8454	1	0	0	0	2.13268	93.4659	0	2.1985	97.7661	0	0	0	0	1.97167	95.5051	0	2.38967	96.523	1	0	0	0	0	0	0	2.03423	94.801	0
0441901063	2	68	0	0	0	1	1	3.01643	1	3.00423	1	0	0	0	0	0	2.09092	88.2139	0	2.47462	70.5316	1	#N/A	#N/A	#N/A	1.49362	97.093	0	1.54991	96.5827	0	0	0	0	1.76106	94.5368	0	1.63086	95.8622	0	0	0	0	#N/A	0	0	1.5235	96.8791	0
0441901072	1	61	1	1	1	#N/A	1	3.75362	1	2.57795	1	0	0	0	0	0	2.87004	86.9408	1	1.82704	82.4726	0	0	0	0	2.80489	88.7626	1	#N/A	#N/A	#N/A	#N/A	N/A	#N/A	#N/A	#N/A	#N/A	#N/A	#N/A	#N/A	0	0	0	#N/A	0	0	2.92652	85.1248	1
0441901077	1	60	0	0	0	1	1	2.19536	1	1.94551	0	0	0	0	0	0	1.70549	68.0654	0	1.55795	59.7096	0	0	0	0	1.68259	69.7386	0	1.44879	68.9193	0	0	0	0	1.57284	76.6396	0	1.80484	27.9868	0	0	0	0	0	0	0	1.83644	56.6006	0
0531900006	1	76	0	1	1	#N/A	1	3.08319	1	3.17545	1	0	0	0	0	0	2.27117	84.6538	1	2.46348	80.644	1	0	0	0	2.15324	88.3226	1	2.34704	85.2117	1	0	0	0	2.42414	78.1393	1	0	100	0	#N/A	#N/A	#N/A	#N/A	#N/A	#N/A	#N/A	#N/A	#N/A
0531900020	1	46	1	1	1	#N/A	1	2.7741	1	2.91913	1	0	0	0	0	0	2.93398	increasing	1	3.00635	increasing	1	#N/A	#N/A	#N/A	#N/A	#N/A	#N/A	#N/A	#N/A	#N/A	#N/A	#N/A	#N/A	#N/A	#N/A	#N/A	#N/A	#N/A	#N/A	#N/A	#N/A	#N/A	#N/A	#N/A	#N/A	#N/A	#N/A	#N/A
0531900027	2	59	0	0	0	1	1	2.43239	1	1.84258	0	0	0	0	0	0	1.5486	87.2543	0	2.09111	increasing	0	0	0	0	2.40778	5.52913	1	1.89075	increasing	0	0	0	0	2.49985	increasing	1	1.35016	68.809	0	#N/A	#N/A	#N/A	#N/A	#N/A	#N/A	#N/A	#N/A	#N/A
0531900039	1	59	1	#N/A	1	#N/A	1	2.39394	1	2.70004	1	0	#N/A	0	#N/A	0	1.68671	80.7022	0	2.50173	36.7329	1	0	0	0	1.9127	67.2527	0	2.70101	increasing	1	0	0	0	2.18378	38.5186	1	1.90082	84.2911	0	#N/A	#N/A	#N/A	#N/A	#N/A	#N/A	#N/A	#N/A	#N/A
0531900051	2	56	1	0	1	#N/A	1	2.78888	1	1.97648	0	0	0	0	0	0	1.89356	87.4163	0	2.43522	increasing	1	0	#N/A	0	1.72009	91.6138	0	2.1813	increasing	0	0	0	0	1.98808	84.317	0	1.71824	45.3011	0	#N/A	#N/A	#N/A	#N/A	#N/A	#N/A	#N/A	#N/A	#N/A
0531900070	1	53	1	#N/A	1	#N/A	1	3.74962	1	3.75225	1	0	0	0	0	0	2.68493	91.4001	1	2.97815	83.1916	1	0	0	0	2.44488	95.0595	1	2.64983	92.117	1	0	0	0	2.33199	96.1945	1	2.45342	94.9914	1	#N/A	#N/A	#N/A	#N/A	#N/A	#N/A	#N/A	#N/A	#N/A
0531900081	1	56	0	0	0	1	1	2.2834	1	2.40318	1	0	#N/A	0	#N/A	0	2.52413	increasing	1	2.37778	5.70333	1	0	0	0	2.50992	increasing	1	2.42178	increasing	1	0	0	0	2.56121	increasing	1	1.98309	62.2345	0	#N/A	#N/A	#N/A	#N/A	#N/A	#N/A	#N/A	#N/A	#N/A
0531900091	1	55	1	1	1	#N/A	1	2.45522	1	3.07415	1	0	0	0	0	0	2.32075	26.7224	1	2.82585	43.5811	1	0	0	0	2.3766	16.6173	1	3.07648	increasing	1	0	0	0	2.52024	increasing	1	2.68878	58.8746	1	#N/A	#N/A	#N/A	#N/A	#N/A	#N/A	#N/A	#N/A	#N/A
0531900099	2	64	0	1	1	#N/A	1	3.56373	1	3.35192	1	0	0	0	0	0	3.44057	24.6981	1	2.69582	77.9597	1	0	0	0	3.48106	17.3372	1	3.08437	46.0143	1	0	0	0	2.76392	84.1671	1	2.22153	92.6348	0	#N/A	#N/A	#N/A	#N/A	#N/A	#N/A	#N/A	#N/A	#N/A
0531900126	2	75	1	1	1	#N/A	1	2.45988	1	2.48295	1	0	0	0	#N/A	0	2.06802	59.6429	0	2.32516	30.5647	1	0	0	0	2.5022	increasing	1	2.37855	21.4377	1	0	#N/A	0	2.50825	increasing	1	1.82926	78.0591	0	#N/A	#N/A	#N/A	#N/A	#N/A	#N/A	#N/A	#N/A	#N/A
0531900133	2	57	0	1	1	#N/A	1	2.32452	1	2.96863	1	0	0	0	0	0	1.58738	82.0717	0	2.7413	40.7965	1	0	0	0	1.66156	78.6436	0	2.65384	51.6146	1	0	0	0	1.95904	57.1667	0	1.92919	90.9659	0	#N/A	#N/A	#N/A	#N/A	#N/A	#N/A	#N/A	#N/A	#N/A
0531900171	2	53	0	1	1	#N/A	1	3.37766	1	3.46112	1	0	0	0	#N/A	0	2.03345	95.5132	0	3.06775	59.5972	1	#N/A	#N/A	#N/A	#N/A	#N/A	#N/A	#N/A	#N/A	#N/A	0	0	0	1.86403	96.9761	0	2.24274	93.9844	0	#N/A	#N/A	#N/A	#N/A	#N/A	#N/A	#N/A	#N/A	#N/A
0531900174	2	54	0	1	1	#N/A	1	2.53568	1	2.41347	1	0	0	0	0	0	2.27861	44.8051	1	2.50988	increasing	1	0	0	0	2.66532	increasing	1	2.70069	increasing	1	#N/A	#N/A	#N/A	#N/A	#N/A	#N/A	#N/A	#N/A	#N/A	#N/A	#N/A	#N/A	#N/A	#N/A	#N/A	#N/A	#N/A	#N/A
0531900220	1	55	1	#N/A	1	#N/A	1	1.81926	0	2.0945	0	0	#N/A	0	#N/A	0	1.73632	17.6517	0	1.95191	28.213	0	0	#N/A	0	1.389	63.8365	0	1.94328	29.6417	0	0	#N/A	0	1.95904	increasing	0	1.63746	65.617	0	#N/A	#N/A	#N/A	#N/A	#N/A	#N/A	#N/A	#N/A	#N/A
0531900255	2	64	1	0	1	#N/A	1	2.7323	1	2.89648	1	0	0	0	0	0	2.4327	49.9277	1	2.45141	64.1951	1	0	0	0	1.9098	85.1091	0	2.51945	58.1009	1	0	0	0	2.74466	increasing	1	2.1228	83.2666	0	#N/A	#N/A	#N/A	#N/A	#N/A	#N/A	#N/A	#N/A	#N/A
0531900264	1	56	1	1	1	#N/A	1	2.34066	1	2.53973	1	0	0	0	0	0	2.21328	25.5364	1	1.93681	75.2667	0	0	0	0	2.07786	45.6066	0	2.29549	43.1397	1	0	0	0	2.14886	35.8646	0	1.79059	82.4198	0	#N/A	#N/A	#N/A	#N/A	#N/A	#N/A	#N/A	#N/A	#N/A
0531900267	2	70	1	1	1	#N/A	1	2.9132	1	2.76604	1	0	0	0	0	0	2.52165	59.4797	1	2.44261	52.6038	1	0	0	0	2.4942	61.9697	1	2.51674	43.7498	1	0	0	0	3.03995	increasing	1	2.18172	74.0848	0	#N/A	#N/A	#N/A	#N/A	#N/A	#N/A	#N/A	#N/A	#N/A
0531900283	1	51	1	1	1	#N/A	1	2.36665	1	3.41338	1	0	0	0	0	0	1.85241	69.6968	0	3.25205	31.0401	1	0	0	0	2.97678	increasing	1	3.21079	37.2925	1	0	0	0	2.61469	increasing	1	2.85641	72.2924	1	#N/A	#N/A	#N/A	#N/A	#N/A	#N/A	#N/A	#N/A	#N/A
0531900287	1	66	1	1	1	#N/A	1	2.30261	1	3.11185	1	0	0	0	0	0	1.7698	71.0323	0	2.54464	72.9679	1	0	1	1	2.32769	increasing	1	2.84721	45.6657	1	0	1	1	2.35191	increasing	1	2.42411	79.5376	1	#N/A	#N/A	#N/A	#N/A	#N/A	#N/A	#N/A	#N/A	#N/A
0531900297	1	45	0	1	1	#N/A	1	2.8629	1	2.84949	1	0	0	0	0	0	2.48807	57.8931	1	2.40384	64.2523	1	0	0	0	2.33411	70.5026	1	2.47836	57.5346	1	#N/A	#N/A	#N/A	#N/A	#N/A	#N/A	#N/A	#N/A	#N/A	#N/A	#N/A	#N/A	#N/A	#N/A	#N/A	#N/A	#N/A	#N/A
0531900299	1	62	0	1	1	#N/A	1	3.26406	1	3.73124	1	0	0	0	0	0	2.76679	68.2154	1	2.94735	83.5679	1	0	0	0	2.81537	64.447	1	2.88928	85.6266	1	0	0	0	3.0787	34.7602	1	2.34793	95.8808	1	#N/A	#N/A	#N/A	#N/A	#N/A	#N/A	#N/A	#N/A	#N/A
0531900300	1	58	0	1	1	#N/A	1	2.71895	1	2.38372	1	0	0	0	0	0	2.76506	increasing	1	2.48206	increasing	1	0	0	0	3.29683	increasing	1	2.55823	increasing	1	0	0	0	3.34273	increasing	1	2.28581	20.2669	1	#N/A	#N/A	#N/A	#N/A	#N/A	#N/A	#N/A	#N/A	#N/A
0531900330	1	71	1	1	1	#N/A	1	2.31642	1	3.15155	1	0	0	0	0	0	2.25243	13.7676	1	3.22938	increasing	1	0	0	0	2.31222	0.967426	1	2.79635	55.9026	1	0	0	0	2.5115	increasing	1	2.31525	85.4822	1	#N/A	#N/A	#N/A	#N/A	#N/A	#N/A	#N/A	#N/A	#N/A
0531900332	2	62	0	0	0	1	1	2.57831	1	2.32076	1	0	0	0	#N/A	0	2.54212	8.01629	1	3.09125	increasing	1	0	#N/A	0	2.23058	55.2434	1	2.51878	increasing	1	#N/A	#N/A	#N/A	#N/A	#N/A	#N/A	#N/A	#N/A	#N/A	#N/A	#N/A	#N/A	#N/A	#N/A	#N/A	#N/A	#N/A	#N/A
0531900337	1	64	1	#N/A	1	#N/A	1	2.38298	1	2.63882	1	0	#N/A	0	#N/A	0	2.40461	increasing	1	3.11067	increasing	1	0	#N/A	0	2.42681	increasing	1	2.75081	increasing	1	#N/A	#N/A	#N/A	#N/A	#N/A	#N/A	#N/A	#N/A	#N/A	#N/A	#N/A	#N/A	#N/A	#N/A	#N/A	#N/A	#N/A	#N/A
0531900338	1	49	0	#N/A	0	1	1	2.74812	1	3.3338	1	0	0	0	0	0	2.4703	47.3388	1	3.30357	6.72683	1	0	0	0	2.7615	increasing	1	2.77059	72.6943	1	#N/A	#N/A	#N/A	#N/A	#N/A	#N/A	#N/A	#N/A	#N/A	#N/A	#N/A	#N/A	#N/A	#N/A	#N/A	#N/A	#N/A	#N/A
0531900345	2	62	0	#N/A	0	1	1	2.07503	0	3.26857	1	0	0	0	#N/A	0	1.61745	65.6847	0	2.39778	86.5817	1	0	0	0	1.54411	71.1485	0	2.34424	88.144	1	0	0	0	1.97078	21.5201	0	1.90626	95.7095	0	#N/A	#N/A	#N/A	#N/A	#N/A	#N/A	#N/A	#N/A	#N/A
0531900361	2	52	1	#N/A	1	#N/A	1	1.90602	0	2.31863	1	0	#N/A	0	#N/A	0	1.45821	65.1483	0	2.00213	51.9994	0	#N/A	#N/A	#N/A	#N/A	#N/A	#N/A	#N/A	#N/A	#N/A	0	0	0	2.16274	increasing	1	1.80093	69.9761	0	#N/A	#N/A	#N/A	#N/A	#N/A	#N/A	#N/A	#N/A	#N/A
0531900362	2	62	0	1	1	#N/A	1	2.02967	0	1.86027	0	0	0	0	0	0	1.61546	62.0509	0	1.61336	43.972	0	0	0	0	1.48911	71.8681	0	1.86057	increasing	0	#N/A	#N/A	#N/A	#N/A	#N/A	#N/A	#N/A	#N/A	#N/A	#N/A	#N/A	#N/A	#N/A	#N/A	#N/A	#N/A	#N/A	#N/A
0531900371	2	55	0	0	0	1	1	2.17898	1	2.09127	0	0	0	0	0	0	2.039	27.7358	0	1.5178	73.8975	0	#N/A	0	0	1.87485	50.6909	0	1.65978	63.4883	0	0	0	0	2.01482	31.6859	0	1.21307	87.4714	0	#N/A	#N/A	#N/A	#N/A	#N/A	#N/A	#N/A	#N/A	#N/A
0531900388	1	72	0	1	1	#N/A	1	2.23118	1	2.79081	1	0	0	0	0	0	1.78331	64.7241	0	2.70945	17.1101	1	0	0	0	2.1908	8.93142	1	2.54499	43.2915	1	0	0	0	2.516	increasing	1	2.36486	62.5993	1	#N/A	#N/A	#N/A	#N/A	#N/A	#N/A	#N/A	#N/A	#N/A
0531900390	1	46	1	#N/A	1	#N/A	1	3.11382	1	3.86245	1	0	#N/A	0	#N/A	0	2.39283	81.0511	1	2.53034	95.3584	1	0	#N/A	0	2.02419	91.9356	0	2.58624	94.7188	1	#N/A	#N/A	#N/A	#N/A	#N/A	#N/A	#N/A	#N/A	#N/A	#N/A	#N/A	#N/A	#N/A	#N/A	#N/A	#N/A	#N/A	#N/A
0531900395	1	66	1	1	1	#N/A	1	2.25768	1	2.44785	1	0	0	0	0	0	2.14965	22.1447	0	2.62177	increasing	1	0	0	0	2.16005	20.2447	1	2.38541	13.439	1	0	0	0	2.43989	increasing	1	2.27991	32.1838	1	#N/A	#N/A	#N/A	#N/A	#N/A	#N/A	#N/A	#N/A	#N/A
0531900446	1	63	0	1	1	#N/A	1	2.57183	1	3.33153	1	0	0	0	0	0	2.09678	66.6858	0	2.77119	72.5127	1	0	0	0	2.26506	50.7926	1	2.44999	86.9046	1	0	0	0	2.54809	5.33263	1	2.00612	95.3173	0	#N/A	#N/A	#N/A	#N/A	#N/A	#N/A	#N/A	#N/A	#N/A
0531900447	1	53	0	1	1	#N/A	1	2.62394	1	3.04818	1	0	0	0	0	0	2.24404	58.4423	1	2.81619	41.4221	1	0	0	0	2.51928	21.4656	1	2.58402	65.7155	1	0	0	0	2.2908	53.6913	1	2.2517	84.0973	1	#N/A	#N/A	#N/A	#N/A	#N/A	#N/A	#N/A	#N/A	#N/A
0531900451	2	65	0	1	1	#N/A	1	3.34464	1	2.7596	1	0	0	0	0	0	2.3123	90.7587	1	2.46248	49.6343	1	0	0	0	2.74828	74.7034	1	#N/A	#N/A	#N/A	0	0	0	2.3001	91.0159	1	1.81103	88.8974	0	#N/A	#N/A	#N/A	#N/A	#N/A	#N/A	#N/A	#N/A	#N/A
0531900462	1	69	1	1	1	#N/A	1	4.08128	1	3.5584	1	0	0	0	0	0	3.36353	80.8534	1	3.02853	70.4985	1	0	0	0	2.63823	96.4026	1	2.5664	89.8389	1	0	0	0	3.23244	85.8442	1	1.92713	97.6896	0	#N/A	#N/A	#N/A	#N/A	#N/A	#N/A	#N/A	#N/A	#N/A
0531900477	1	56	0	0	0	1	1	3.20875	1	2.11562	0	0	0	0	0	0	2.92017	48.5751	1	2.17415	increasing	0	0	0	0	2.96999	42.3176	1	2.16529	increasing	0	0	#N/A	0	3.12094	18.3158	1	1.88434	41.6073	0	#N/A	#N/A	#N/A	#N/A	#N/A	#N/A	#N/A	#N/A	#N/A
0531900482	2	52	1	1	1	#N/A	1	3.37943	1	3.7636	1	0	0	0	0	0	2.12348	94.4925	0	3.04819	80.7568	1	0	0	0	2.05223	95.3321	0	2.84403	87.9808	1	0	0	0	2.18132	93.702	1	2.33766	96.2664	1	#N/A	#N/A	#N/A	#N/A	#N/A	#N/A	#N/A	#N/A	#N/A
0531900485	2	51	1	1	1	#N/A	1	2.17242	1	2.79954	1	0	0	0	0	0	2.03252	27.7256	0	2.49408	50.5874	1	0	0	0	2.23858	increasing	1	2.49258	50.758	1	0	0	0	2.14859	5.37441	0	2.05462	82.1381	0	#N/A	#N/A	#N/A	#N/A	#N/A	#N/A	#N/A	#N/A	#N/A
0531900490	1	62	1	1	1	#N/A	1	3.16837	1	3.32035	1	0	0	0	0	0	2.20962	89.064	1	3.01046	51.0346	1	0	0	0	2.20237	89.2462	1	2.72943	74.3864	1	0	0	0	2.70459	65.672	1	2.34394	89.4848	1	#N/A	#N/A	#N/A	#N/A	#N/A	#N/A	#N/A	#N/A	#N/A
0531900512	1	68	1	1	1	#N/A	1	2.78867	1	3.41702	1	0	0	0	0	0	1.21354	97.4987	0	2.65884	82.5808	1	0	0	0	1.42142	95.863	0	3.74814	increasing	1	0	0	0	2.18481	75.2257	1	2.01984	96.0298	0	#N/A	#N/A	#N/A	#N/A	#N/A	#N/A	#N/A	#N/A	#N/A
0531900513	1	64	1	0	1	#N/A	1	3.03316	1	3.30802	1	0	0	0	0	0	1.73995	94.9972	0	2.6781	76.5912	1	0	0	0	2.16815	86.4345	1	2.95258	55.9157	1	0	0	0	2.38822	77.4219	1	1.90805	96.066	0	#N/A	#N/A	#N/A	#N/A	#N/A	#N/A	#N/A	#N/A	#N/A
0531900519	1	58	1	1	1	#N/A	1	2.19964	1	2.52853	1	0	0	0	0	0	2.01106	35.4474	0	2.51344	3.42491	1	0	0	0	1.79192	61.2781	0	2.01954	69.2302	0	0	0	0	2.24019	increasing	1	1.98111	71.861	0	#N/A	#N/A	#N/A	#N/A	#N/A	#N/A	#N/A	#N/A	#N/A
0531900528	1	76	0	1	1	#N/A	1	3.36072	1	3.32802	1	0	0	0	0	0	2.129	94.1759	0	3.0175	51.1047	1	0	0	0	2.07076	94.9123	0	2.69032	77.006	1	0	0	0	1.98732	95.8092	0	2.12973	93.7095	0	#N/A	#N/A	#N/A	#N/A	#N/A	#N/A	#N/A	#N/A	#N/A
0531900533	1	57	0	1	1	#N/A	1	2.30917	1	2.85821	1	0	0	0	0	0	1.62534	79.6816	0	2.69661	31.1151	1	0	0	0	1.73619	73.6299	0	2.39406	65.7475	1	0	0	0	1.84168	66.2447	0	1.98864	86.617	0	#N/A	#N/A	#N/A	#N/A	#N/A	#N/A	#N/A	#N/A	#N/A
0531900558	2	76	0	1	1	#N/A	1	3.07723	1	3.20526	1	0	0	0	0	0	2.42241	77.9252	1	2.80895	59.8872	1	0	0	0	2.4178	78.1591	1	2.35646	85.889	1	#N/A	#N/A	#N/A	#N/A	#N/A	#N/A	#N/A	#N/A	#N/A	#N/A	#N/A	#N/A	#N/A	#N/A	#N/A	#N/A	#N/A	#N/A
0531900561	1	61	0	1	1	#N/A	1	2.207	1	3.69414	1	0	0	0	0	0	2.01742	35.5919	0	3.14836	71.5551	1	#N/A	#N/A	#N/A	#N/A	#N/A	#N/A	#N/A	#N/A	#N/A	#N/A	#N/A	#N/A	#N/A	#N/A	#N/A	#N/A	#N/A	#N/A	#N/A	#N/A	#N/A	#N/A	#N/A	#N/A	#N/A	#N/A	#N/A
0531900567	2	56	1	#N/A	1	#N/A	1	2.8197	1	3.0196	1	0	0	0	0	0	1.53826	94.913	0	2.68711	53.5452	1	0	0	0	1.88198	88.5921	0	2.13247	87.1155	0	0	0	0	1.75891	91.4446	0	1.85773	93.2006	0	#N/A	#N/A	#N/A	#N/A	#N/A	#N/A	#N/A	#N/A	#N/A
0531900571	2	46	0	1	1	#N/A	1	2.1531	1	3.14455	1	0	0	0	0	0	1.66542	67.9448	0	2.69538	64.4971	1	0	0	0	2.04596	22.0181	0	2.53126	75.6925	1	0	0	0	2.28796	increasing	1	2.38677	82.5922	1	#N/A	#N/A	#N/A	#N/A	#N/A	#N/A	#N/A	#N/A	#N/A
0531900575	2	64	0	1	1	#N/A	1	2.76932	1	3.50235	1	0	0	0	0	0	1.58439	93.6269	0	2.8385	78.3403	1	0	0	0	1.90329	86.5336	0	2.46951	90.7569	1	0	0	0	2.48425	48.2104	1	1.98615	96.984	0	#N/A	#N/A	#N/A	#N/A	#N/A	#N/A	#N/A	#N/A	#N/A
0531900589	2	50	0	0	0	1	1	2.18332	1	2.89257	1	0	0	0	0	0	1.49665	79.9499	0	2.62097	46.553	1	0	0	0	1.7297	65.2413	0	2.1339	82.6746	0	0	0	0	1.87274	51.4252	0	2.01984	86.7058	0	#N/A	#N/A	#N/A	#N/A	#N/A	#N/A	#N/A	#N/A	#N/A
0531900592	1	53	0	#N/A	0	1	1	2.33509	1	3.28024	1	0	0	0	0	0	2.15385	34.2781	1	2.98259	49.6348	1	0	0	0	2.11503	39.9363	0	2.74462	70.9041	1	0	0	0	2.36464	increasing	1	2.38076	87.4415	1	#N/A	#N/A	#N/A	#N/A	#N/A	#N/A	#N/A	#N/A	#N/A
0531900599	1	43	1	1	1	#N/A	1	3.26938	1	3.04882	1	0	0	0	0	0	2.14113	92.6068	0	2.7906	44.8605	1	0	0	0	2.15239	92.4112	1	2.38215	78.5258	1	0	0	0	2.2824	89.7439	1	2.0961	88.9292	0	#N/A	#N/A	#N/A	#N/A	#N/A	#N/A	#N/A	#N/A	#N/A
0531900614	1	49	1	1	1	1	1	3.39719	1	3.72791	1	0	0	0	0	0	2.37439	90.5478	1	3.08598	77.207	1	#N/A	#N/A	#N/A	#N/A	#N/A	#N/A	#N/A	#N/A	#N/A	0	0	0	2.58179	84.7374	1	2.50009	94.0995	1	#N/A	#N/A	#N/A	#N/A	#N/A	#N/A	#N/A	#N/A	#N/A
0531900632	1	52	0	1	1	1	1	3.26283	1	2.77521	1	0	0	0	0	0	2.71216	71.8984	1	2.78238	increasing	1	0	0	0	2.4983	82.8473	1	2.21432	72.636	0	0	0	0	2.6031	78.1515	1	#N/A	#N/A	#N/A	#N/A	#N/A	#N/A	#N/A	#N/A	#N/A	#N/A	#N/A	#N/A
0531900635	2	70	0	1	1	1	1	2.89081	1	3.39358	1	0	0	0	0	0	2.18996	80.1894	1	3.22791	31.7272	1	0	0	0	2.03196	86.2706	0	2.72891	78.388	1	0	0	0	2.26993	76.1581	1	2.43028	89.1543	1	#N/A	#N/A	#N/A	#N/A	#N/A	#N/A	#N/A	#N/A	#N/A
0531900650	2	67	0	1	1	#N/A	1	2.27771	1	2.78109	1	0	0	0	0	0	1.53273	82.4456	0	2.55161	41.1142	1	0	0	0	2.2275	10.9763	1	2.14236	77.152	0	0	0	0	2.01629	45.4654	0	1.5463	94.3324	0	#N/A	#N/A	#N/A	#N/A	#N/A	#N/A	#N/A	#N/A	#N/A
0531900678	1	58	1	1	1	#N/A	1	3.77638	1	3.20969	1	0	0	0	0	0	3.20246	73.3385	1	3.21467	increasing	1	0	0	0	3.51508	45.2171	1	2.71349	68.1419	1	0	0	0	3.79946	increasing	1	2.44399	82.8997	1	#N/A	#N/A	#N/A	#N/A	#N/A	#N/A	#N/A	#N/A	#N/A
0531900681	2	58	0	1	1	#N/A	1	2.39682	1	3.05577	1	0	0	0	0	0	2.61559	increasing	1	2.96292	19.2661	1	0	0	0	2.64235	increasing	1	2.69304	56.6717	1	0	0	0	2.68127	increasing	1	2.21144	85.7643	0	#N/A	#N/A	#N/A	#N/A	#N/A	#N/A	#N/A	#N/A	#N/A
0531900690	2	62	0	1	1	#N/A	1	2.37338	1	2.4536	1	0	0	0	0	0	1.90212	66.495	0	2.43379	4.47394	1	0	0	0	1.83006	71.6823	0	2.16873	48.2741	0	#N/A	#N/A	#N/A	#N/A	#N/A	#N/A	#N/A	#N/A	#N/A	#N/A	#N/A	#N/A	#N/A	#N/A	#N/A	#N/A	#N/A	#N/A
0531900706	2	49	0	1	1	#N/A	1	2.24168	1	2.41972	1	0	0	0	0	0	1.67948	73.0154	0	2.34842	15.1988	1	0	0	0	1.93212	51.2668	0	2.25914	31.0275	1	0	0	0	2.26975	increasing	1	1.74307	79.2466	0	#N/A	#N/A	#N/A	#N/A	#N/A	#N/A	#N/A	#N/A	#N/A
0531900707	2	66	1	1	1	#N/A	1	2.99936	1	3.58963	1	0	0	0	0	0	2.19027	84.5638	1	2.5541	90.809	1	0	0	0	2.50334	68.1538	1	2.42773	93.1359	1	0	0	0	3.19799	increasing	1	1.88916	98.0321	0	#N/A	#N/A	#N/A	#N/A	#N/A	#N/A	#N/A	#N/A	#N/A
0531900713	1	44	0	1	1	#N/A	1	2.85988	1	2.94664	1	0	0	0	0	0	2.26058	74.9443	1	2.79684	29.2049	1	0	0	0	2.52929	53.3645	1	2.48014	65.9156	1	0	0	0	2.27191	74.2782	1	2.27249	78.9128	1	#N/A	#N/A	#N/A	#N/A	#N/A	#N/A	#N/A	#N/A	#N/A
0531900754	2	61	1	1	1	#N/A	1	2.23346	1	2.30978	1	0	0	0	0	0	1.59797	77.3037	0	2.16463	28.5506	0	0	0	0	1.86497	57.5295	0	2.26204	10.4609	1	0	0	0	1.89402	54.5504	0	1.91926	59.6027	0	#N/A	#N/A	#N/A	#N/A	#N/A	#N/A	#N/A	#N/A	#N/A
0531900759	1	53	0	#N/A	0	1	1	2.97042	1	3.32668	1	0	0	0	0	0	2.13354	85.5331	0	2.82554	68.4926	1	0	0	0	2.3529	75.9555	1	2.50505	84.9613	1	0	0	0	2.66568	50.4792	1	2.25309	91.602	1	#N/A	#N/A	#N/A	#N/A	#N/A	#N/A	#N/A	#N/A	#N/A
0531900784	2	58	0	1	1	#N/A	1	3.05372	1	2.62146	1	0	0	0	0	0	2.42769	76.41	1	2.8182	increasing	1	0	0	0	2.11741	88.4988	0	2.48407	27.1853	1	0	0	0	2.47476	73.6994	1	2.11446	69.048	0	#N/A	#N/A	#N/A	#N/A	#N/A	#N/A	#N/A	#N/A	#N/A
0531900835	1	72	1	#N/A	1	#N/A	1	3.67937	1	4.00458	1	0	0	0	0	0	2.4154	94.5743	1	3.41221	74.4431	1	0	0	0	2.71941	89.0528	1	3.24959	82.4284	1	0	0	0	2.68589	89.8675	1	2.88091	92.4871	1	#N/A	#N/A	#N/A	#N/A	#N/A	#N/A	#N/A	#N/A	#N/A
0531900840	1	54	0	1	1	#N/A	1	2.48434	1	2.96673	1	0	0	0	0	0	1.73718	82.3704	0	2.64977	51.8559	1	0	0	0	1.91934	73.0121	0	2.41972	71.6989	1	0	0	0	1.91078	73.5453	0	1.92478	91.0189	0	#N/A	#N/A	#N/A	#N/A	#N/A	#N/A	#N/A	#N/A	#N/A
0531900861	2	55	1	1	1	#N/A	1	2.12673	0	3.22945	1	0	0	0	#N/A	0	2.13161	increasing	0	2.42274	84.4439	1	#N/A	#N/A	#N/A	#N/A	#N/A	#N/A	#N/A	#N/A	#N/A	#N/A	#N/A	#N/A	#N/A	#N/A	#N/A	#N/A	#N/A	#N/A	#N/A	#N/A	#N/A	#N/A	#N/A	#N/A	#N/A	#N/A	#N/A
0531900882	2	74	1	0	1	#N/A	1	1.68974	0	2.11412	0	0	0	0	0	0	1.4285	46.145	0	1.87849	42.1982	0	#N/A	#N/A	#N/A	#N/A	#N/A	#N/A	#N/A	#N/A	#N/A	0	#N/A	0	1.61987	15.1701	0	1.11394	90.7014	0	#N/A	#N/A	#N/A	#N/A	#N/A	#N/A	#N/A	#N/A	#N/A
0531900886	1	48	1	#N/A	1	#N/A	1	2.23188	1	2.90827	1	0	0	0	0	0	1.83041	60.6795	0	2.60427	50.403	1	#N/A	1	1	#N/A	#N/A	#N/A	#N/A	#N/A	#N/A	#N/A	#N/A	#N/A	#N/A	#N/A	#N/A	#N/A	#N/A	#N/A	#N/A	#N/A	#N/A	#N/A	#N/A	#N/A	#N/A	#N/A	#N/A
0531900913	2	63	1	1	1	#N/A	1	2.58415	1	3.19332	1	0	0	0	0	0	2.30072	48.0571	1	2.73684	65.0859	1	#N/A	#N/A	#N/A	2.69385	increasing	1	2.31439	86.8406	1	0	0	0	2.97123	increasing	1	2.15761	90.8477	0	#N/A	#N/A	#N/A	#N/A	#N/A	#N/A	#N/A	#N/A	#N/A
0531900943	2	57	0	1	1	#N/A	1	3.40638	1	3.85278	1	0	0	0	0	0	2.83985	72.8975	1	2.82786	90.5704	1	#N/A	#N/A	#N/A	#N/A	#N/A	#N/A	#N/A	#N/A	#N/A	0	0	0	3.03519	57.4812	1	1.9565	98.7441	0	#N/A	#N/A	#N/A	#N/A	#N/A	#N/A	#N/A	#N/A	#N/A
0531900973	2	46	0	1	1	#N/A	1	1.79961	0	1.88135	0	0	0	0	0	0	1.86153	increasing	0	2.2522	increasing	1	0	0	0	2.11365	increasing	0	2.35516	increasing	1	0	0	0	2.31494	increasing	1	1.75195	26.1095	0	#N/A	#N/A	#N/A	#N/A	#N/A	#N/A	#N/A	#N/A	#N/A
0531900976	1	44	1	1	1	#N/A	1	3.04095	1	3.29808	1	0	0	0	0	0	2.36378	79.0422	1	2.93755	56.4297	1	0	0	0	2.89167	29.1136	1	2.83721	65.4286	1	0	0	0	2.50504	70.9513	1	2.74022	72.3577	1	#N/A	#N/A	#N/A	#N/A	#N/A	#N/A	#N/A	#N/A	#N/A
0531900979	1	70	0	1	1	#N/A	1	3.52103	1	3.47874	1	0	0	0	0	0	2.60294	87.9508	1	3.0235	64.966	1	0	0	0	2.53257	89.7579	1	2.7991	79.1162	1	0	0	0	2.77445	82.1015	1	#N/A	#N/A	#N/A	#N/A	#N/A	#N/A	#N/A	#N/A	#N/A	#N/A	#N/A	#N/A
0531901015	2	66	1	#N/A	1	#N/A	1	3.07935	1	2.86614	1	0	0	0	0	0	2.56213	69.6651	1	2.63951	40.7114	1	#N/A	#N/A	#N/A	#N/A	#N/A	#N/A	#N/A	#N/A	#N/A	0	0	0	2.80587	46.7644	1	2.12227	82.0758	0	#N/A	#N/A	#N/A	#N/A	#N/A	#N/A	#N/A	#N/A	#N/A
0531901034	2	48	1	1	1	#N/A	1	2.24248	1	3.13739	1	0	0	0	0	0	1.42654	85.2096	0	2.6118	70.2376	1	0	0	0	1.67688	73.2291	0	2.366	83.1325	1	0	0	0	2.28259	increasing	1	2.15833	89.5712	0	#N/A	#N/A	#N/A	#N/A	#N/A	#N/A	#N/A	#N/A	#N/A
[truncated: 14 more columns]

## Sheet: Endemic negative group (n=40)
Full PID	Sex	Age	Ag group	Baseline_SS APCT result	Baseline_SS LPG (log X+1)	Baseline_SS_FECT	Baseline_SS_Fecal examination	Baseline_other parasites result	Baseline_SR_UIgG_logX+1	Baseline_SR_UIgG_result_140.7	Baseline_SR_SIgG_logX+1	Baseline_SR_SIgG_result_174.4	FU3M_Fecal+ddPCR_result	FU3M_SR_UIgG_logX+1	FU3M_SR_UIgG_result	FU3M_SR_SIgG_logX+1	FU3M_SR_SIgG_result	FU6M_Fecal_result	FU6M_SR_UIgG_logX+1	FU6M_SR_UIgG_result	FU6M_SR_SIgG_logX+1	FU6M_SR_SIgG_result	FU9M_Fecal_result	FU9M_SR_UIgG_logX+1	FU9M_SR_UIgG_result	FU9M_SR_SIgG_logX+1	FU9M_SR_SIgG_result	FU12M_Fecal+ddPCR_result	FU12M_SR_UIgG_logX+1	FU12M_SR_UIgG_result	FU12M_SR_SIgG_logX+1	FU12M_SR_SIgG_result	FU18M_Fecal+ddPCR_result	FU18M_SR_UIgG_logX+1	FU18M_SR_UIgG_result	FU18M_SR_SIgG_logX+1	FU18M_SR_SIgG_result
0441900146	1	56	3	0	0	0	0	0	2.15012	0	1.63941	0	0	2.01249	0	1.62621	0	0	1.95588	0	1.4398	0	0	1.75925	0	1.49059	0	0	1.66819	0	1.45997	0	#N/A	#N/A	#N/A	#N/A	#N/A
0441900229	2	54	3	0	0	0	0	0	1.52334	0	1.52143	0	0	1.39094	0	#N/A	#N/A	#N/A	#N/A	#N/A	#N/A	#N/A	0	1.34048	0	1.4125	0	0	1.40609	0	1.39175	0	#N/A	#N/A	#N/A	#N/A	#N/A
0441900324	2	51	3	0	0	0	0	0	1.85765	0	2.06754	0	#N/A	#N/A	#N/A	#N/A	#N/A	#N/A	#N/A	#N/A	#N/A	#N/A	0	1.33061	0	1.52779	0	#N/A	#N/A	#N/A	#N/A	#N/A	#N/A	#N/A	#N/A	#N/A	#N/A
0441900359	2	34	1	0	0	0	0	0	1.59862	0	1.55853	0	0	1.64985	0	1.82376	0	0	0.729459	0	1.40488	0	0	1.35012	0	1.49059	0	0	1.62987	0	1.47737	0	#N/A	#N/A	#N/A	#N/A	#N/A
0441900636	2	50	3	0	0	0	0	0	1.49136	0	1.41497	0	#N/A	#N/A	#N/A	#N/A	#N/A	0	0.954243	0	1.46152	0	0	1.30151	0	1.44716	0	#N/A	#N/A	#N/A	1.36803	0	#N/A	#N/A	#N/A	#N/A	#N/A
0441900710	2	48	2	0	0	0	0	0	1.5255	0	1.49136	0	0	1.70537	0	1.4447	0	#N/A	#N/A	#N/A	#N/A	#N/A	#N/A	#N/A	#N/A	#N/A	#N/A	#N/A	#N/A	#N/A	#N/A	#N/A	#N/A	#N/A	#N/A	#N/A	#N/A
0441900822	1	36	1	0	0	0	0	0	1.42674	0	2.56209	1	0	1.31882	0	1.42796	0	0	0.666177	0	1.34704	0	0	1.27914	0	1.3518	0	0	1.42469	0	1.39516	0	#N/A	#N/A	#N/A	#N/A	#N/A
0441900953	2	16	1	0	0	0	0	0	1.67262	0	1.10266	0	0	1.39965	0	1.22504	0	0	0.682883	0	1.34704	0	0	2.38202	1	1.34242	0	0	1.40503	0	1.3498	0	#N/A	#N/A	#N/A	#N/A	#N/A
0441901026	2	49	2	0	0	0	0	0	2.00709	0	1.35539	0	0	1.30493	0	#N/A	#N/A	0	0.956335	0	1.45818	0	0	1.41591	0	1.49803	0	0	1.41169	0	1.4842	0	#N/A	#N/A	#N/A	#N/A	#N/A
0441901035	1	56	3	0	0	0	0	0	1.68706	0	1.54637	0	0	1.01485	0	1.42178	0	0	1.45078	0	1.4416	0	0	1.43419	0	1.35623	0	0	2.14083	0	#N/A	#N/A	#N/A	#N/A	#N/A	#N/A	#N/A
0441901046	2	42	2	#N/A	0	0	0	0	1.76092	0	1.78533	0	0	1.81551	0	1.54288	0	0	1.36657	0	#N/A	#N/A	#N/A	#N/A	#N/A	1.50941	0	#N/A	#N/A	#N/A	#N/A	#N/A	#N/A	#N/A	#N/A	#N/A	#N/A
0441901047	1	46	2	#N/A	0	0	0	0	1.87913	0	1.71542	0	#N/A	#N/A	#N/A	#N/A	#N/A	0	1.62124	0	#N/A	#N/A	0	1.68435	0	#N/A	#N/A	#N/A	#N/A	#N/A	#N/A	#N/A	#N/A	#N/A	#N/A	#N/A	#N/A
0441901050	2	46	2	#N/A	0	0	0	0	1.99776	0	1.98099	0	0	0.986577	0	1.86625	0	0	1.49586	0	1.8319	0	0	1.44958	0	1.7698	0	0	1.92107	0	1.99283	0	#N/A	#N/A	#N/A	#N/A	#N/A
0441901052	2	71	5	0	0	0	0	0	1.78672	0	1.30463	0	0	1.673	0	1.4307	0	0	1.51979	0	#N/A	#N/A	#N/A	#N/A	#N/A	1.33825	0	0	2.04157	0	1.62294	0	#N/A	#N/A	#N/A	#N/A	#N/A
0441901056	2	52	3	0	0	0	0	0	1.3862	0	1.3633	0	0	2.14936	0	1.77546	0	0	1.24979	0	1.38306	0	0	1.38795	0	#N/A	#N/A	0	1.60258	0	#N/A	#N/A	#N/A	#N/A	#N/A	#N/A	#N/A
0441901061	2	73	5	#N/A	0	0	0	0	1.50221	0	1.33075	0	#N/A	0.863581	0	1.38416	0	0	1.46336	0	1.42368	0	0	1.51247	0	1.40888	0	#N/A	#N/A	#N/A	#N/A	#N/A	#N/A	#N/A	#N/A	#N/A	#N/A
0441901065	1	58	3	#N/A	0	0	0	0	2.09517	0	1.82335	0	0	1.69918	0	#N/A	#N/A	0	1.58999	0	1.63453	0	0	1.74655	0	1.58737	0	0	2.17065	1	1.8859	0	#N/A	#N/A	#N/A	#N/A	#N/A
0441901073	2	40	2	#N/A	0	0	0	0	1.08108	0	1.71542	0	0	0.745482	0	1.35626	0	0	1.24979	0	1.38542	0	0	1.36697	0	1.3498	0	0	1.60771	0	1.59913	0	#N/A	#N/A	#N/A	#N/A	#N/A
0441901075	2	44	2	0	0	0	0	0	1.99971	0	1.57147	0	0	1.58339	0	1.52193	0	0	1.43084	0	1.50228	0	0	1.56247	0	1.52739	0	0	1.41683	0	1.43952	0	#N/A	#N/A	#N/A	#N/A	#N/A
0531900014	2	44	2	0	0	0	0	0	1.46511	0	1.90532	0	N/A	#N/A	#N/A	#N/A	#N/A	N/A	#N/A	#N/A	#N/A	#N/A	N/A	#N/A	#N/A	#N/A	#N/A	#N/A	#N/A	#N/A	#N/A	#N/A	0	1.79759	0	0	0
0531900021	2	40	2	N/A	0	0	0	0	1.68934	0	1.86042	0	0	1.5486	0	2.28296	1	0	1.96445	0	2.17546	0	0	1.96501	0	1.97814	0	#N/A	#N/A	#N/A	#N/A	#N/A	#N/A	#N/A	#N/A	#N/A	#N/A
0531900098	2	43	2	0	0	0	0	0	1.49809	0	1.86429	0	0	1.47785	0	1.77504	0	0	1.63944	0	2.03007	0	0	1.36468	0	1.47476	0	#N/A	#N/A	#N/A	#N/A	#N/A	0	1.15982	0	1.47	0
0531900103	2	31	1	0	0	0	0	0	0.809866	0	1.62353	0	0	1.44077	0	1.50265	0	0	1.56387	0	1.84207	0	0	1.21723	0	0	0	#N/A	#N/A	#N/A	#N/A	#N/A	#N/A	#N/A	#N/A	#N/A	#N/A
0531900152	2	41	2	N/A	0	0	0	0	1.28122	0	1.29058	0	0	1.41285	0	#N/A	#N/A	0	1.42556	0	#N/A	#N/A	0	1.90671	0	1.21349	0	#N/A	#N/A	#N/A	#N/A	#N/A	0	1.0927	0	1.21	0
0531900168	2	47	2	0	0	0	0	0	1.55262	0	1.71548	0	1	1.51214	0	2.40456	0	0	1.38497	0	2.08049	0	0	1.80873	0	1.61714	0	#N/A	#N/A	#N/A	#N/A	#N/A	#N/A	#N/A	#N/A	#N/A	#N/A
0531900182	1	46	2	N/A	0	0	0	0	1.18538	0	1.62583	0	0	1.55092	0	#N/A	#N/A	0	1.5031	0	#N/A	#N/A	0	1.74844	0	#N/A	#N/A	#N/A	#N/A	#N/A	#N/A	#N/A	0	1.51336	0	#N/A	#N/A
0531900228	1	45	2	N/A	0	0	0	0	1.1213	0	1.44866	0	N/A	#N/A	#N/A	#N/A	#N/A	N/A	#N/A	#N/A	#N/A	#N/A	0	1.64063	0	1.24715	0	#N/A	#N/A	#N/A	#N/A	#N/A	#N/A	#N/A	#N/A	#N/A	#N/A
0531900292	1	41	2	0	0	0	0	0	1.13758	0	1.59245	0	N/A	#N/A	#N/A	#N/A	#N/A	N/A	#N/A	#N/A	#N/A	#N/A	N/A	#N/A	#N/A	#N/A	#N/A	#N/A	#N/A	#N/A	#N/A	#N/A	#N/A	#N/A	#N/A	#N/A	#N/A
0531900358	1	50	3	0	0	0	0	0	1.34954	0	2.03634	0	N/A	#N/A	#N/A	#N/A	#N/A	N/A	#N/A	#N/A	#N/A	#N/A	N/A	#N/A	#N/A	#N/A	#N/A	#N/A	#N/A	#N/A	#N/A	#N/A	#N/A	#N/A	#N/A	#N/A	#N/A
0531900435	2	50	3	0	0	0	0	0	1.28289	0	1.78118	0	0	1.39662	0	1.72099	0	0	1.3202	0	3.19627	1	0	1.21629	0	0.81661	0	#N/A	#N/A	#N/A	#N/A	#N/A	0	1.45048	0	0.82	0
0531900520	2	35	1	0	0	0	0	0	1.3112	0	1.7699	0	0	1.37282	0	2.17212	0	N/A	1.42525	0	1.77927	0	0	1.32679	0	1.46172	0	#N/A	#N/A	#N/A	#N/A	#N/A	0	1.44637	0	0.810244	0
0531900521	2	32	1	0	0	0	0	0	1.3537	0	1.62954	0	N/A	#N/A	#N/A	#N/A	#N/A	N/A	#N/A	#N/A	#N/A	#N/A	N/A	#N/A	#N/A	#N/A	#N/A	#N/A	#N/A	#N/A	#N/A	#N/A	#N/A	#N/A	#N/A	#N/A	#N/A
0531900574	1	46	2	N/A	0	0	0	0	1.06169	0	1.84925	0	0	1.2882	0	2.34744	0	0	1.35846	0	2.16284	0	0	1.60853	0	1.71928	0	#N/A	#N/A	#N/A	#N/A	#N/A	0	1.21547	0	1.72	0
0531900598	1	45	2	0	0	0	0	0	1.15635	0	1.84759	0	0	1.33257	0	2.20839	0	0	1.32577	0	2.09981	0	0	1.40288	0	1.64378	0	#N/A	#N/A	#N/A	#N/A	#N/A	0	1.16817	0	#N/A	#N/A
0531900668	1	43	2	0	0	0	0	0	1.35539	0	2.02174	0	0	1.48267	0	2.37075	0	0	1.64175	0	2.18746	0	0	2.08167	0	1.6941	0	#N/A	#N/A	#N/A	#N/A	#N/A	#N/A	1.77215	0	0	0
0531900672	2	28	1	0	0	0	0	0	1.23328	0	1.81609	0	0	1.62312	0	2.35682	0	N/A	#N/A	#N/A	#N/A	#N/A	N/A	#N/A	#N/A	#N/A	#N/A	#N/A	#N/A	#N/A	#N/A	#N/A	#N/A	#N/A	#N/A	#N/A	#N/A
0531900748	1	48	2	0	0	0	0	0	1.84811	0	2.40191	1	0	1.79206	0	2.54084	1	N/A	#N/A	#N/A	#N/A	#N/A	N/A	#N/A	#N/A	#N/A	#N/A	#N/A	#N/A	#N/A	#N/A	#N/A	1	2.14432	0	2.47852	1
0531901018	1	23	1	N/A	0	0	0	0	1.35784	0	2.09	0	N/A	#N/A	#N/A	#N/A	#N/A	N/A	#N/A	#N/A	#N/A	#N/A	0	1.41806	0	1.83903	0	#N/A	#N/A	#N/A	#N/A	#N/A	#N/A	#N/A	#N/A	#N/A	#N/A
0531901047	2	34	1	0	0	0	0	0	1.25145	0	2.23265	0	0	1.31305	0	2.0586	0	N/A	#N/A	#N/A	#N/A	#N/A	0	1.63176	0	1.71706	0	#N/A	#N/A	#N/A	#N/A	#N/A	#N/A	#N/A	#N/A	#N/A	#N/A
0531901057	2	22	1	0	0	0	0	0	1.44196	0	1.64122	0	N/A	#N/A	#N/A	#N/A	#N/A	N/A	#N/A	#N/A	#N/A	#N/A	N/A	#N/A	#N/A	#N/A	#N/A	#N/A	#N/A	#N/A	#N/A	#N/A	#N/A	#N/A	#N/A	#N/A	#N/A
